# Supplementary material for: Quantitative Trait Loci Mapping for Yield and Related Traits in Cowpea
Source: Genes (Basel). 2025 Feb 21;16(3):247. doi: 10.3390/genes16030247 (PMC11941961; doi:10.3390/genes16030247)
Supplement: Supplementary file 1 [file genes-16-00247-s001.zip]

Archive with 2 entries (2 files):
- Suplementary Table .xlsx
- Sup_Figure S1.pdf
