# Supplementary material for: Quantitative Trait Loci Mapping for Yield and Related Traits in Cowpea
Source: Genes (Basel). 2025 Feb 21;16(3):247. doi: 10.3390/genes16030247 (PMC11941961; doi:10.3390/genes16030247)
Supplement: Supplementary file 1 [file genes-16-00247-s001.zip › Suplementary Table .xlsx]

## Sheet: Table S1
Summary of SNP-marker distribution on cowpea linkage groups
Chr	Number of SNP Markers	Distance (cM)	Inter-marker distance (cM)	Density (cM)
VuLG1	101	61.8	0.6	2.66
VuLG2	93	80.6	0.9	2.98
VuLG3	150	120.1	0.8	2.91
VuLG4	85	58.7	0.7	3.47
VuLG5	113	83.2	0.7	3.19
VuLG6	65	55.9	0.9	3.47
VuLG7	93	72.1	0.8	3.38
VuLG8	101	75.4	0.8	2.98
VuLG9	129	79.9	0.6	3.02
VuLG10	74	53.9	0.7	3.3
VuLG11	79	53	0.7	3.4
Total	1083	794.7	-	34.76
Average	98.45	72.25	0.74	-
SNP: single nucleotide polymorphism; cM: centimorgan

## Sheet: Table S2
Trait	QTLs	L-marker	R-marker	Gene ID	Gene Description	GO Molecular Function	GO Biological Process	GO Cellular Component
Flowering time	qNDFW-1-1	2_47233	2_39160	Vigun01g137300.1	GOLD domain	catalytic activity	xylulose metabolic process
				Vigun01g137700.1	EF-hand domain	calcium ion binding
				Vigun01g137800.1	Cyclophilin-type peptidyl-prolyl cis-trans isomerase domain	peptidyl-prolyl cis-trans isomerase activity	protein peptidyl-prolyl isomerization
				Vigun01g137900.1	Beta-carotene isomerase D27-like, C-terminal	Carotenoid isomerase activity	Carotenoid biosynthetic process	Chloroplast
				Vigun01g138000.1	P-type ATPase, transmembrane domain superfamily	ATPase activity, coupled to transmembrane movement of ions (GO:0042625)	Ion transport	Plasma membrane
				Vigun01g138100.1	Histone H2A/H2B/H3	DNA binding
				Vigun01g138300.1	Protein of unknown function PDDEXK-like	Nuclease activity	DNA repair	nucleosome
				Vigun01g138500.1	Tryptophan synthase, alpha chain	tryptophan synthase activity	tryptophan metabolic process
				Vigun01g138600.1	Myc-type, basic helix-loop-helix (bHLH) domain	DNA Binding	Transcription Regulation		Nucleus
				Vigun01g138700.1	AUX/IAA protein	Transcription factor activity, sequence-specific DNA binding (GO:0003700)	regulation of DNA-templated transcription (GO:0006355)		nucleus
				Vigun01g138900.1	P-loop containing nucleoside triphosphate hydrolase	RNA binding
				Vigun02g125500.1	Leucine-rich repeat	protein binding
				Vigun02g125700.1	Ubiquitin-conjugating enzyme E2	CUE1-UBC7 ubiquitin-conjugating enzyme complex
				Vigun02g125800.1	FAD-binding domain, PCMH-type	FAD binding
				Vigun02g126000.1	Cytochrome P450, E-class, group IV	monooxygenase activity ,iron ion binding, oxidoreductase activity, acting on paired donors, with incorporation or reduction of molecular oxygen, heme binding
				Vigun02g126200.1	Glycoside hydrolase, family 35	hydrolase activity, hydrolyzing O-glycosyl compounds	carbohydrate metabolic process	thioredoxin-disulfide reductase complex
				Vigun02g126300.1	Thioredoxin domain	thioredoxin peroxidase activity
				Vigun02g126400.3	TMEM222/RTE1
				Vigun02g126500.1	WAT1-related protein	transmembrane transporter activity		membrane
	qNDFW-4-1	2_51619	2_53566	Vigun04g158800.2	Cytochrome P450	monooxygenase activity ,iron ion binding, oxidoreductase activity, acting on paired donors, with incorporation or reduction of molecular oxygen, heme binding
				Vigun04g159300.1	Cation/H+ exchanger	antiporter activity	monoatomic cation transport , transmembrane transport , proton transmembrane transport	membrane
				Vigun04g159400.1	Heat shock factor (HSF)-type, DNA-binding	DNA-binding transcription factor activity ,sequence-specific DNA binding	regulation of DNA-templated transcription
				Vigun04g159600.1	Domain of unknown function DUF3447	5-aminolevulinate synthase activity
				Vigun04g159500.1	Phosphatidylethanolamine-binding protein	phospholipid binding
	qNDFW-5-1	2_21129	2_12640	Vigun05g007900.1	Pseudouridine-5'-phosphate glycosidase	pseudouridylate synthase activity
				Vigun05g008000.1	RNA-binding, CRM domain	RNA binding
				Vigun05g008100.1	Alpha/Beta hydrolase fold	proteolysis
				Vigun05g008200.2	Serine/threonine/dual specificity protein kinase, catalytic domain	protein kinase activity		membrane
				Vigun05g008301.1	EGF-like domain	serine-type endopeptidase activity		extracellular region
				Vigun05g008400.1	all-associated receptor kinase C-terminal		protein lipidation involved in autophagosome assemblyI
				Vigun05g008600.1	Concanavalin A-like lectin/glucanase domain superfamily	hydrolase activity, hydrolyzing O-glycosyl compounds
				Vigun05g008700.1	Glutamine amidotransferase	transferase activity
	qNDFW-7-1	2_27763	2_54231	Vigun07g127500.1	Phospholipid/glycerol acyltransferase	acyltransferase activity (GO:0016746)
				Vigun07g127600.1	Helicase-associated domain	ATP binding	DNA replication	Nucleus
				Vigun07g127700.1	AMP-dependent synthetase/ligase domain	AMP-dependent ligase activity:	Amino acid activation	Cytoplasm
				Vigun07g127800.1	Insulin-induced protein family	Protein binding:	Response to insulin stimulus	Cytoplasm
				Vigun07g127900.	Isopenicillin N synthase-like superfamily	Isopenicillin-N synthase activity:	Antibiotic biosynthetic process
				Vigun07g128100.1	Pectin lyase fold/virulence factor	Pectin lyase activity	Pectin catabolic process	Extracellular region
				Vigun07g128200.1	SANT/Myb domain	DNA binding	Regulation of transcription, DNA-templated	nucleus
				Vigun07g128400.1	Small GTPase superfamily, ARF type	GTP binding (GO:0005525)
				Vigun07g128800.1	PPM-type phosphatase domain	Protein serine/threonine phosphatase activity	Protein dephosphorylation	Cytoplasm
				Vigun07g129000.1	Haem peroxidase	peroxidase activity (GO:0004601),heme binding (GO:0020037)	response to oxidative stress (GO:0006979)
				Vigun07g129300.1	Ubiquitin-related domain	Ubiquitin protein ligase activity:	Protein ubiquitination:
				Vigun07g129400.1	S-adenosylmethionine synthetase superfamily	methionine adenosyltransferase activity (GO:0004478)	S-adenosylmethionine biosynthetic process (GO:0006556)
				Vigun07g129500.1	Ankyrin repeat-containing domain	Protein binding	Signal transduction
				Vigun07g129600.1	Protein kinase domain	protein kinase activity (GO:0004672),ATP binding (GO:0005524)	protein phosphorylation (GO:0006468)
				Vigun07g130200.1	AAA+ ATPase domain	ATP hydrolysis activity (GO:0016887)
				Vigun07g130700.1	50S ribosomal protein L30e-like	Structural constituent of ribosome	Translation:
				Vigun07g130800.1	Rossmann-like alpha/beta/alpha sandwich fold	Nucleotide Binding:	Metabolic Pathways
				Vigun07g131100.1	SecA Wing/Scaffold		protein import (GO:0017038)
				Vigun07g131500.1	WRKY domain	DNA-binding transcription factor activity (GO:0003700),sequence-specific DNA binding (GO:0043565)	regulation of DNA-templated transcription (GO:0006355)
				Vigun07g131400.1	Zinc finger, DHHC-type, palmitoyltransferase	palmitoyltransferase activity (GO:0016409)
				Vigun07g131600.1	Glycoside hydrolase, family 19	chitinase activity (GO:0004568)	carbohydrate metabolic process (GO:0005975)
				Vigun07g131700.1	AUX/IAA protein		regulation of DNA-templated transcription (GO:0006355)
				Vigun07g131800.1	Protoporphyrinogen oxidase	oxygen-dependent protoporphyrinogen oxidase activity (GO:0004729)	porphyrin-containing compound biosynthetic process (GO:0006779)
				Vigun07g131900.1	Aldehyde dehydrogenase N-terminal domain	oxidoreductase activity (GO:0016491)
				Vigun07g132000.1	Myc-type, basic helix-loop-helix (bHLH) domain	protein dimerization activity (GO:0046983)
				Vigun07g132200.1	Alpha/Beta hydrolase fold	Hydrolase Activity:	Metabolism:
				Vigun07g132300.1	UbiB domain	Cofactor Biosynthesis	Ubiquinone Biosynthesis:
				Vigun07g132400.1	Pyrimidine 5-nucleotidase	Pyrimidine 5'-nucleotidase activity:	Pyrimidine nucleotide catabolic process
				Vigun07g132500.1	START-like domain	Lipid Binding	Lipid Metabolism
				Vigun07g132600.1	RmlC-like cupin domain	Enzyme Activity:	Metabolic Pathways
				Vigun07g132800.1	Hepatocellular carcinoma-associated antigen 59	Antigenic Properties	Tumorigenesis:
				Vigun07g132900.1	RlpA-like double-psi beta-barrel domain	Ligand Binding:	Metabolic Pathways:
				Vigun07g133100.1	Proteasome component (PCI) domain	Protein Binding:	Protein Degradation
				Vigun07g133300.1	DEAD/DEAH box helicase domain	nucleic acid binding (GO:0003676),ATP binding (GO:0005524)
				Vigun07g133400.1	Organic solute transporter subunit alpha/Transmembrane protein 184	Transport:	Cellular Transport
				Vigun07g133700.1	Phytochrome, central region	regulation of DNA-templated transcription (GO:0006355),detection of visible light (GO:0009584)
				Vigun07g133800.1	Glutamyl/glutaminyl-tRNA synthetase, class Ib, alpha-bundle domain	ATP binding (GO:0005524)
				Vigun07g134300.1	Major facilitator superfamily domain	transmembrane transporter activity (GO:0022857)
				Vigun07g134400.1	Pectinacetylesterase/NOTUM	hydrolase activity (GO:0016787)
				Vigun07g134800.1	Proteolipid membrane potential modulator	acyltransferase activity (GO:0016746)
				Vigun07g135100.1	Thiolase-like
				Vigun07g135500.1	Saposin B type domain
				Vigun07g136000.1	NYN domain, limkain-b1-type	RNA nuclease activity (GO:0004540	RNA Processing: RNA
	qNDFW-8-1	2_02933	2_21756	Vigun08g019700.1	Protein kinase domain	protein kinase activity (GO:0004672),ATP binding (GO:0005524)	protein phosphorylation (GO:0006468)
				Vigun08g019800.1	SANT/Myb domain	DNA-binding domain	Transcription, DNA-templated (GO:0006351):
				Vigun08g019900.1	B3 DNA binding domain	DNA binding (GO:0003677)
				Vigun08g020100.1	P-loop containing nucleoside triphosphate hydrolase	ATP binding (GO:0005524)	Nucleotide metabolic process (GO:0009117)
				Vigun08g020300.1	Xanthine/uracil/vitamin C permease	transmembrane transporter activity (GO:0022857)	transmembrane transport (GO:0055085)	membrane (GO:0016020)
				Vigun08g020400.1	NB-ARC	ADP binding (GO:0043531)
Peduncle length	qPedLt-3-1	2_00783	2_13641	Vigun03g010600.1	Alkyl hydroperoxide reductase subunit C/ Thiol specific antioxidant	antioxidant activity (GO:0016209),oxidoreductase activity (GO:0016491)
				Vigun03g010700.1	Aspartyl/glutamyl-tRNA(Asn/Gln) amidotransferase, B subunit	carbon-nitrogen ligase activity, with glutamine as amido-N-donor (GO:0016884)
				Vigun03g011100.1	SANT/Myb domain	DNA-binding domain
				Vigun03g011000.1	TFIIH subunit TTDA/Tfb5	nucleotide-excision repair (GO:0006289),transcription initiation at RNA polymerase II promoter (GO:0006367)
				Vigun03g011200.1	Prefoldin	Chaperone binding (GO:0051087)	Protein folding (GO:0006457):
				Vigun03g011300.1	F-box domain	protein binding (GO:0005515)
				Vigun03g011400.1	Dynamin-type guanine nucleotide-binding (G) domain	GTP binding (GO:0005525)
				Vigun03g011500.1	Mitochodrial transcription termination factor	double-stranded DNA binding (GO:0003690)	regulation of DNA-templated transcription (GO:0006355)
				Vigun03g011600.1	Microtubule-associated protein 70	microtubule binding (GO:0008017)	cytoskeleton organization (GO:0007010)
				Vigun03g011700.1	Ribosomal protein S5, eukaryotic/archaeal	structural constituent of ribosome (GO:0003735)	translation (GO:0006412)
				Vigun03g011800.1	Zinc finger, RING-type	Protein ubiquitination (GO:0016567)	Zinc ion binding (GO:0008270):
				Vigun03g011900.1	Nucleoporin, Nup133/Nup155-like, N-terminal	Protein binding (GO:0005515)	Nuclear transport (GO:0051169)
				Vigun03g011900.1	WD40/YVTN repeat-like-containing domain	Protein binding (GO:0005515)
				Vigun03g012000.1	HEAT repeat	protein binding (GO:0005515)
				Vigun03g012100.1	Translin, C-terminal	sequence-specific DNA binding (GO:0043565)
				Vigun03g012200.1	CDC48 domain 2-like
				Vigun03g012300.1	EF-hand domain pair	Calcium ion binding (GO:0005509)	Calcium ion transport (GO:0006816)
				Vigun03g012400.1	SET domain	protein binding (GO:0005515)
				Vigun03g012600.1	NUDIX hydrolase domain-like	Hydrolase activity (GO:0016787)	Nucleotide metabolic process (GO:0009117)
				Vigun03g012700.1	P-type ATPase, transmembrane domain	ATPase activity, coupled to transmembrane movement of ions (GO:0042625)	Ion transport (GO:0006811)
				Vigun03g012800.1	XAP5 protein	Protein binding (GO:0005515)	Response to stress (GO:0006950)
				Vigun03g012900.1	Ribosomal protein S19A/S15e	structural constituent of ribosome (GO:0003735)	translation (GO:0006412
				Vigun03g013000.1	Histidine-tRNA ligase	histidine-tRNA ligase activity (GO:0004821),ATP binding (GO:0005524)	histidyl-tRNA aminoacylation (GO:0006427)
				Vigun03g013100.1	Ubiquitin-conjugating enzyme/RWD-like	Protein ubiquitination (GO:0016567)	Ubiquitin-protein transferase activity (GO:0004842):
				Vigun03g013200.1	Gnk2-homologous domain	Protein kinase activity (GO:0004672)	Signal transduction (GO:0007165)
				Vigun03g013300.1	B-cell receptor-associated protein 29/31	intracellular protein transport (GO:0006886)
				Vigun03g013800.1	Dynein light chain, type 1/2	microtubule-based process (GO:0007017)
				Vigun03g013900.1	PLAC8 motif-containing protein
				Vigun03g014000.1	DNA-directed RNA polymerase III subunit RPC4	DNA binding (GO:0003677)	transcription by RNA polymerase III (GO:0006383)
				Vigun03g014200.1	PLAC8 motif-containing protein
				Vigun03g014500.1	Six-hairpin glycosidase	carbohydrate metabolic process (GO:0005975)
				Vigun03g014600.1	Pectinesterase inhibitor domain	enzyme inhibitor activity (GO:0004857)
				Vigun03g014700.1	Nucleic acid-binding, OB-fold
				Vigun03g014900.1	Tetratricopeptide-like helical domain	protein binding (GO:0005515)
				Vigun03g015100.1	Pectin lyase fold/virulence factor
				Vigun03g015200.1	Alpha-D-phosphohexomutase, C-terminal	intramolecular phosphotransferase activity (GO:0016868)
				Vigun03g015300.1	Protein kinase domain	protein kinase activity (GO:0004672),ATP binding (GO:0005524)	protein phosphorylation (GO:0006468)
				Vigun03g015500.1	CALMODULIN-BINDING PROTEIN60	calmodulin binding (GO:0005516)
				Vigun03g015600.1	Glycosyl transferase, family 14	glycosyltransferase activity (GO:0016757)
				Vigun03g015800.1	Armadillo-like helical
				Vigun03g016200.1	USP8 dimerisation domain
				Vigun03g016600.1	Alpha/Beta hydrolase fold
				Vigun03g017000.1	VQ
				Vigun03g017100.1	C2 domain
				Vigun03g017200.1	RNA-binding, CRM domain	RNA binding (GO:0003723)
				Vigun03g017300.1	NAC domain	DNA binding (GO:0003677)	regulation of DNA-templated transcription (GO:0006355)
				Vigun03g017600.1	Kinesin-like protein	microtubule motor activity (GO:0003777)	microtubule-based movement (GO:0007018)
				Vigun03g017800.1	LysM domain
				Vigun03g017900.1	AP2/ERF transcription factor ERF/PTI6	DNA-binding transcription factor activity (GO:0003700)
				Vigun03g018100.1	Aluminum-activated malate transporter		malate transport (GO:0015743)
				Vigun03g018300.1	Cytochrome P450	monooxygenase activity (GO:0004497),iron ion binding (GO:0005506),oxidoreductase activity, acting on,paired donors, with incorporation or reduction of molecular oxygen (GO:0016705),heme binding (GO:0020037)
				Vigun03g018400.1	uDENN domain
				Vigun03g018500.1	Peptidyl-tRNA hydrolase	aminoacyl-tRNA hydrolase activity (GO:0004045)
				Vigun03g018600.1	Actin family
				Vigun03g018800.1	Endonuclease/exonuclease/phosphatase	catalytic activity (GO:0003824)
				Vigun03g019000.1	ClpP/crotonase-like domain
				Vigun03g019400.1	Heavy metal-associated domain, HMA	metal ion binding (GO:0046872)
	qPedLt-4-1	2_25413	2_24694	Vigun04g166300.1	Glutathione S-transferase, C-terminal-like
				Vigun04g166400.1	Cleavage/polyadenylation specificity factor, A subunit, C-terminal	nucleic acid binding (GO:0003676)
				Vigun04g166500.1	Clp, N-terminal
				Vigun04g166600.1	Microtubule-associated protein, MAP65/Ase1/PRC1	microtubule binding (GO:0008017)	microtubule cytoskeleton organization (GO:0000226)
				Vigun04g166700.1	PPC domain
				Vigun04g166900.1	Enolase C-terminal domain-like
				Vigun04g167200.1	Tetratricopeptide-like helical domain	protein binding (GO:0005515)
				Vigun04g167300.1	Stomatin family
				Vigun04g167400.1	S-adenosyl-L-methionine-dependent methyltransferase
				Vigun04g167500.1	Leucine-rich repeat	protein binding (GO:0005515)
				Vigun04g167600.1	Chlorophyll A-B binding protein
				Vigun04g167800.1	RmlC-like cupin domain
				Vigun04g168200.1	AAA+ ATPase domain	ATP hydrolysis activity (GO:0016887)
				Vigun04g168300.1	DnaJ domain
				Vigun04g168500.1	Small heat shock protein HSP20
				Vigun04g168700.1	Proteinase inhibitor I3, Kunitz legume	endopeptidase inhibitor activity (GO:0004866)
				Vigun04g169000.1	EEIG1/EHBP1 N-terminal domain
				Vigun04g169300.1	U4/U6 small nuclear ribonucleoprotein Prp31	spliceosomal tri-snRNP complex assembly (GO:0000244),mRNA splicing, via spliceosome (GO:0000398)
				Vigun04g169600.1	AP180 N-terminal homology (ANTH) domain	phospholipid binding (GO:0005543)
				Vigun04g169700.1	Winged helix-turn-helix DNA-binding domain
				Vigun04g169800.1	Oxoglutarate/iron-dependent dioxygenase
				Vigun04g170000.1	K homology domain, prokaryotic type	RNA binding (GO:0003723)
				Vigun04g170200.1	Haem peroxidase, plant/fungal/bacterial	peroxidase activity (GO:0004601),heme binding (GO:0020037)	response to oxidative stress (GO:0006979)
				Vigun04g170300.1	Vesicle transport protein, Got1/SFT2-like	vesicle-mediated transport (GO:0016192)
				Vigun04g170400.1	Extradiol aromatic ring-opening dioxygenase, DODA type	zinc ion binding (GO:0008270),oxidoreductase activity, acting on single donors with incorporation of molecular oxygen (GO:0016701)
				Vigun04g170900.1	6-phosphogluconate dehydrogenase, domain 2
	qPedLt-9-1	2_20917	2_50110	Vigun09g020700.1	Ribosomal protein S35, mitochondrial
				Vigun09g020900.1	P-type ATPase, subfamily IB	ATPase-coupled monoatomic cation transmembrane transporter activity (GO:0019829)	monoatomic cation transport (GO:0006812)
				Vigun09g021000.1	Translation protein SH3-like domain
				Vigun09g021200.1	Post-SET domain
				Vigun09g021600.1	DEAD/DEAH box helicase domain	nucleic acid binding (GO:0003676),ATP binding (GO:0005524)
				Vigun09g021700.1	Peptidase, FtsH	ATP-dependent peptidase activity (GO:0004176),metalloendopeptidase activity (GO:0004222)
				Vigun09g021800.1	Potassium transporter	potassium ion transmembrane transporter activity (GO:0015079)	potassium ion transmembrane transport (GO:0071805)
				Vigun09g022800.1	Ankyrin repeat-containing domain
				Vigun09g023500.1	Glycoside hydrolase family 18, catalytic domain	carbohydrate metabolic process (GO:0005975)
				Vigun09g023900.1	Ribosomal protein S7, bacterial/organellar-type	structural constituent of ribosome (GO:0003735	translation (GO:0006412)	small ribosomal subunit (GO:0015935)
				Vigun09g024000.1	NAD(P)H-quinone oxidoreductase, subunit N/subunit 2	NADH dehydrogenase (ubiquinone) activity (GO:0008137)	ATP synthesis coupled electron transport (GO:0042773)
				Vigun09g024600.1	HIT-like domain	catalytic activity (GO:0003824)
				Vigun09g025200.1	Cytochrome c oxidase, subunit I domain	cytochrome-c oxidase activity (GO:0004129)
				Vigun09g025800.1	Kelch repeat type 2	protein binding (GO:0005515)
				Vigun09g026100.1	Nucleic acid-binding, OB-fold
Pod length	qPodLt-3-1	2_39184	2_07809	Vigun03g232900.1	Protein kinase domain	protein kinase activity (GO:0004672),ATP binding (GO:0005524)	protein phosphorylation (GO:0006468)
				Vigun03g233000.1	Mu homology domain
				Vigun03g233100.1	Pentatricopeptide repeat	RNA Binding (GO:0003723):	RNA Processing (GO:0006396):
				Vigun03g233400.1	Nucleic acid-binding, OB-fold
				Vigun03g233600.1	Regulatory factor, effector binding domain
				Vigun03g233700.1	Pyruvate phosphate dikinase, PEP/pyruvate-binding	ATP binding (GO:0005524),kinase activity (GO:0016301)	phosphorylation (GO:0016310)
				Vigun03g233900.1	Major facilitator superfamily domain	transmembrane transporter activity (GO:0022857)
				Vigun03g234000.1	Tyrosine-protein kinase, catalytic domain	protein tyrosine kinase activity (GO:0004713)	protein phosphorylation (GO:0006468)
				Vigun03g234400.1	Protein trichome birefringence-like 2	O-acetyltransferase activity (GO:0016413)
				Vigun03g234500.1	F-box domain	protein binding (GO:0005515)
				Vigun03g234700.1	RNA-binding, CRM domain	RNA binding (GO:0003723)
				Vigun03g234900.1	Conserved hypothetical protein CHP01589, plant
				Vigun03g235000.1	High mobility group box domain
				Vigun03g235200.1	Vanillyl-alcohol oxidase/Cytokinin dehydrogenase C-terminal domain
				Vigun03g235300.1	Pectin lyase fold/virulence factor
				Vigun03g235700.1	Small GTPase superfamily, ARF type	GTP binding (GO:0005525)
				Vigun03g235600.1	ClpP/crotonase-like domain
				Vigun03g235900.1	Type II pantothenate kinase	pantothenate kinase activity (GO:0004594),ATP binding (GO:0005524)	coenzyme A biosynthetic process (GO:0015937)
				Vigun03g236100.1	Thioredoxin-like fold
				Vigun03g236000.1	START-like domai
				Vigun03g236200.1	Nucleophile aminohydrolases, N-terminal
				Vigun03g236400.1	Transcription factor MYC/MYB N-terminal
				Vigun03g236500	Serine-threonine/tyrosine-protein kinase catalytic domain	protein kinase activity (GO:0004672)
				Vigun03g236600.1	Carbonic anhydrase	carbonate dehydratase activity (GO:0004089),zinc ion binding (GO:0008270)
				Vigun03g236700.1	NAD(P)-binding domain
				Vigun03g236800.1	BURP domain
				Vigun03g237100.1	Aldolase-type TIM barrel
				Vigun03g237200.1	Ulp1 protease family, C-terminal catalytic domain	cysteine-type peptidase activity (GO:0008234)	proteolysis (GO:0006508)
				Vigun03g237400.1	Xyloglucan endotransglucosylase/hydrolase	xyloglucan:xyloglucosyl transferase activity (GO:0016762)	xyloglucan metabolic process (GO:0010411),cell wall biogenesis (GO:0042546)
				Vigun03g237500.1	Aldehyde/histidinol dehydrogenase	oxidoreductase activity (GO:0016491)
				Vigun03g237600.1	Spermidine/spermine synthase, eukaryotes	polyamine metabolic process (GO:0006595)
				Vigun03g237800.1	Potassium transporter	potassium ion transmembrane transporter activity (GO:0015079)	potassium ion transmembrane transport (GO:0071805)
				Vigun03g238000.1	HAD-superfamily hydrolase, subfamily IIB
				Vigun03g238100.1	NHL repeat	protein binding (GO:0005515)
				Vigun03g238200.1	Six-bladed beta-propeller, TolB-like
				Vigun03g238300.1	Clathrin adaptor, alpha/beta/gamma-adaptin, appendage, Ig-like subdomain	intracellular protein transport (GO:0006886),vesicle-mediated transport (GO:0016192)
				Vigun03g238500.1	Zinc finger, RING-type
				Vigun03g238800.1	Tetratricopeptide-like helical domain	protein binding (GO:0005515)
				Vigun03g239000.1	Shikimate kinase/gluconokinase
	qPodLt-4-1	2_40244	2_45153	Vigun04g054900.1	UDP-glucuronosyl/UDP-glucosyltransferase	UDP-glycosyltransferase activity (GO:0008194)
				Vigun04g055200.1	TMP21-related
				Vigun04g055200.1	GOLD domain
				Vigun04g055600.1	Vesicle transport v-SNARE, N-terminal		intracellular protein transport (GO:0006886)	membrane (GO:0016020)
				Vigun04g055700.1	10TM putative phosphate transporter, cytosolic domain
				Vigun04g055800.1	AP2/ERF transcription factor ERF/PTI6	DNA-binding transcription factor activity (GO:0003700)
				Vigun04g055900.1	Kinase associated domain 1 (KA1)
				Vigun04g056100.1	Metallo-dependent phosphatase-like
				Vigun04g056200.1	Calycin
				Vigun04g056300.1	Phytocyanin domain	electron transfer activity (GO:0009055)
				Vigun04g056400.1	Cell cycle checkpoint, Hus1	nucleolus (GO:0005730),checkpoint clamp complex (GO:0030896)	DNA damage checkpoint signaling (GO:0000077)
				Vigun04g056600.1	Chorismate mutase, AroQ class, eukaryotic type	chorismate mutase activity (GO:0004106)	aromatic amino acid family biosynthetic process (GO:0009073)
				Vigun04g056700.1	Saccharopine dehydrogenase, NADP binding domain
				Vigun04g056800.1	Ubiquitin conjugation factor E4, core	ubiquitin-ubiquitin ligase activity (GO:0034450)	ubiquitin-dependent protein catabolic process (GO:0006511),protein ubiquitination (GO:0016567)
				Vigun04g056900.1	RING-type zinc-finger, LisH dimerisation motif
				Vigun04g057100.1	Calmodulin-binding domain, plant	calmodulin binding (GO:0005516)
				Vigun04g057200.1	RNA helicase, DEAD-box type, Q motif	RNA helicase activity (GO:0003724)
				Vigun04g057300.1	F-box domain	protein binding (GO:0005515)
				Vigun04g057500.1	ATPase, dynein-related, AAA domain	ATP binding (GO:0005524),ATP hydrolysis activity (GO:0016887)
				Vigun04g057600.1	Ubiquitin-related domain
				Vigun04g057700.1	Glycosyl transferase, family 8	glycosyltransferase activity (GO:0016757)
				Vigun04g057800.1	Single hybrid motif
				Vigun04g057900.1	Glycogen/starch/alpha-glucan phosphorylase	1,4-alpha-oligoglucan phosphorylase activity (GO:0004645),pyridoxal phosphate binding (GO:0030170)	carbohydrate metabolic process (GO:0005975)
				Vigun04g058100.1	TPX2, C-terminal
				Vigun04g058300.1	Winged helix-turn-helix DNA-binding domain
				Vigun04g058800.1	WD40-repeat-containing domain	protein binding (GO:0005515)
				Vigun04g059300.1	UDP-glucuronosyl/UDP-glucosyltransferase	UDP-glycosyltransferase activity (GO:0008194)
				Vigun04g059900.1	Protein CHLORORESPIRATORY REDUCTION 7
	qPodLt-6-1	2_47637	2_18342	Vigun06g134500.1	Protein kinase domain	protein kinase activity (GO:0004672),ATP binding (GO:0005524)	protein phosphorylation (GO:0006468)
				Vigun06g134600.1	WRKY domain	DNA-binding transcription factor activity (GO:0003700),sequence-specific DNA binding (GO:0043565)	regulation of DNA-templated transcription (GO:0006355)
				Vigun06g134700.1	AMP-binding enzyme C-terminal domain
				Vigun06g134800.1	Plant organelle RNA recognition domain	RNA binding (GO:0003723)
				Vigun06g134900.1	NAD(P)-binding domain
				Vigun06g135000.1	Annexin repeat	calcium ion binding (GO:0005509),calcium-dependent phospholipid binding (GO:0005544)
				Vigun06g135100.1	Cytochrome P450, B-class	monooxygenase activity (GO:0004497),iron ion binding (GO:0005506),oxidoreductase activity, acting on,paired donors, with incorporation or reduction of molecular oxygen (GO:0016705),heme binding (GO:0020037)
				Vigun06g135300.1	SANT/Myb domain
				Vigun06g135400.1	Major facilitator superfamily domain	transmembrane transporter activity (GO:0022857)
				Vigun06g135500.1	Ribosomal protein L7/L12, C-terminal/adaptor protein ClpS-like
				Vigun06g135600.1	Toprim domain
				Vigun06g135800.1	P-loop containing nucleoside triphosphate hydrolase
				Vigun06g135900.1	CRAL-TRIO lipid binding domain
				Vigun06g136000.1	FAD-binding, type 2	FAD binding (GO:0071949)
				Vigun06g136100.1	Adenovirus pIV-related, attachment domain	cell adhesion (GO:0007155),viral life cycle (GO:0019058),virion attachment to host cell (GO:0019062)
				Vigun06g136200.1	Galactose mutarotase-like domain	catalytic activity (GO:0003824),carbohydrate binding (GO:0030246)	carbohydrate metabolic process (GO:0005975)
				Vigun06g136400.1	Putative S-adenosyl-L-methionine-dependent methyltransferase MidA
	qPodLt-8-1	2_13424	2_08223	Vigun08g206500.1	Protein kinase domain	protein kinase activity (GO:0004672),ATP binding (GO:0005524)	protein phosphorylation (GO:0006468)
				Vigun08g206700.1	Frigida-like
				Vigun08g206800.1	WRKY domain	DNA-binding transcription factor activity (GO:0003700),sequence-specific DNA binding (GO:0043565)	regulation of DNA-templated transcription (GO:0006355)
				Vigun08g207200.1	Mitochodrial transcription termination factor	double-stranded DNA binding (GO:0003690)	regulation of DNA-templated transcription (GO:0006355)
				Vigun08g207500.1	Heavy metal-associated domain, HMA	metal ion binding (GO:0046872)
				Vigun08g207600.1	FAD-binding, type 2	FAD binding (GO:0071949)
				Vigun08g207800.1	Leucine-rich repeat, typical subtype
				Vigun08g208000.1	AAA+ ATPase domain	ATP hydrolysis activity (GO:0016887)
				Vigun08g208300.1	ABC transporter-like	ATP binding (GO:0005524),ATP hydrolysis activity (GO:0016887)
				Vigun08g208600.1	Cytochrome P450	monooxygenase activity (GO:0004497),iron ion binding (GO:0005506),oxidoreductase activity, acting on paired donors, with incorporation or reduction of molecular oxygen (GO:0016705),heme binding (GO:0020037
				Vigun08g208700.1	Tetratricopeptide-like helical domain	protein binding (GO:0005515)
				Vigun08g208800.1	Nucleophile aminohydrolases, N-terminal
				Vigun08g208900.1	Serine O-acetyltransferase	serine O-acetyltransferase activity (GO:0009001)	cysteine biosynthetic process from serine (GO:0006535)
				Vigun08g209000.1	Pectin lyase fold/virulence factor
				Vigun08g209400.1	Winged helix-turn-helix DNA-binding domain
Number of seed/pod	qNSP-6-1	2_00324	2_18825	Vigun06g232600.1	Alpha-ketoglutarate-dependent dioxygenase AlkB-like	mRNA binding
				Vigun06g232700.1	Tetratricopeptide-like helical domain superfamily	protein binding
				Vigun06g232800.2	AAA+ ATPase domain	ATP hydrolysis activity
				Vigun06g232900.1	Beta-ketoacyl-[acyl-carrier-protein] synthase III, C-terminal	acyl binding
				Vigun06g233000.1	Armadillo-like helical	intracellular protein transport
				Vigun06g233100.1	Membralin	response to endoplasmic reticulum stress
				Vigun06g233200.1	Chaperone DnaJ, C-terminal	Hsp70 protein binding
				Vigun06g233300.1	Protein kinase domain	protein kinase activity,ATP binding	protein phosphorylation
				Vigun06g233400.1	UDP-glucose:Glycoprotein Glucosyltransferase	UDP-glucose:glycoprotein glucosyltransferase activity	protein glycosylation
				Vigun06g233600.1	Cyclic nucleotide-binding domain	cyclic-di-GMP binding
				Vigun06g233700.1	Protein ROH1-like	histone binding
				Vigun06g233800.1	Pyridoxal phosphate-dependent transferase, small domain		pyridoxal phosphate transport
				Vigun06g233900.1	T-complex 11		germ cell development
				Vigun06g234000.1	Helicase, C-terminal domain-like		DNA helicase activity
				Vigun06g234100.1	Pyridoxamine kinase/Phosphomethylpyrimidine kinase	arginine kinase activity
	qNSP-9-1	2_20917	2_50110	Vigun09g020700.1	Ribosomal protein S35, mitochondrial
				Vigun09g020900.1	P-type ATPase, subfamily IB	ATPase-coupled monoatomic cation transmembrane transporter activity (GO:0019829)	monoatomic cation transport (GO:0006812)
				Vigun09g021000.1	Translation protein SH3-like domain
				Vigun09g021200.1	Post-SET domain
				Vigun09g021600.1	DEAD/DEAH box helicase domain	nucleic acid binding (GO:0003676),ATP binding (GO:0005524)
				Vigun09g021700.1	Peptidase, FtsH	ATP-dependent peptidase activity (GO:0004176),metalloendopeptidase activity (GO:0004222)
				Vigun09g021800.1	Potassium transporter	potassium ion transmembrane transporter activity (GO:0015079)	potassium ion transmembrane transport (GO:0071805)
				Vigun09g022800.1	Ankyrin repeat-containing domain
				Vigun09g023500.1	Glycoside hydrolase family 18, catalytic domain	carbohydrate metabolic process (GO:0005975)
				Vigun09g023900.1	Ribosomal protein S7, bacterial/organellar-type	structural constituent of ribosome (GO:0003735	translation (GO:0006412)	small ribosomal subunit (GO:0015935)
				Vigun09g024000.1	NAD(P)H-quinone oxidoreductase, subunit N/subunit 2	NADH dehydrogenase (ubiquinone) activity (GO:0008137)	ATP synthesis coupled electron transport (GO:0042773)
				Vigun09g024600.1	HIT-like domain	catalytic activity (GO:0003824)
				Vigun09g025200.1	Cytochrome c oxidase, subunit I domain	cytochrome-c oxidase activity (GO:0004129)
				Vigun09g025800.1	Kelch repeat type 2	protein binding (GO:0005515)
				Vigun09g026100.1	Nucleic acid-binding, OB-fold
Number of branches/plant	qNBrch-3-1	2_39184	2_07809	Vigun03g232900.1	Protein kinase domain	protein kinase activity (GO:0004672),ATP binding (GO:0005524)	protein phosphorylation (GO:0006468)
				Vigun03g233000.1	Mu homology domain
				Vigun03g233100.1	Pentatricopeptide repeat
				Vigun03g233400.1	Nucleic acid-binding, OB-fold
				Vigun03g233600.1	Regulatory factor, effector binding domain
				Vigun03g233700.1	Pyruvate phosphate dikinase, PEP/pyruvate-binding	ATP binding (GO:0005524),kinase activity (GO:0016301)	phosphorylation (GO:0016310)
				Vigun03g233900.1	Major facilitator superfamily domain	transmembrane transporter activity (GO:0022857)
				Vigun03g234000.1	Tyrosine-protein kinase, catalytic domain	protein tyrosine kinase activity (GO:0004713)	protein phosphorylation (GO:0006468)
				Vigun03g234400.1	Protein trichome birefringence-like 2	O-acetyltransferase activity (GO:0016413)
				Vigun03g234500.1	F-box domain	protein binding (GO:0005515)
				Vigun03g234700.1	RNA-binding, CRM domain	RNA binding (GO:0003723)
				Vigun03g234900.1	Conserved hypothetical protein CHP01589, plant
				Vigun03g235000.1	High mobility group box domain
				Vigun03g235200.1	Vanillyl-alcohol oxidase/Cytokinin dehydrogenase C-terminal domain
				Vigun03g235300.1	Pectin lyase fold/virulence factor
				Vigun03g235700.1	Small GTPase superfamily, ARF type	GTP binding (GO:0005525)
				Vigun03g235600.1	ClpP/crotonase-like domain
				Vigun03g235900.1	Type II pantothenate kinase	pantothenate kinase activity (GO:0004594),ATP binding (GO:0005524)	coenzyme A biosynthetic process (GO:0015937)
				Vigun03g236100.1	Thioredoxin-like fold
				Vigun03g236000.1	START-like domai
				Vigun03g236200.1	Nucleophile aminohydrolases, N-terminal
				Vigun03g236400.1	Transcription factor MYC
				Vigun03g236500	Serine-threonine/tyrosine-protein kinase catalytic domain	protein kinase activity (GO:0004672)
				Vigun03g236600.1	Carbonic anhydrase	carbonate dehydratase activity (GO:0004089),zinc ion binding (GO:0008270)
				Vigun03g236700.1	NAD(P)-binding domain
				Vigun03g236800.1	BURP domain
				Vigun03g237100.1	Aldolase-type TIM barrel
				Vigun03g237200.1	Ulp1 protease family, C-terminal catalytic domain	cysteine-type peptidase activity (GO:0008234)	proteolysis (GO:0006508)
				Vigun03g237400.1	Xyloglucan endotransglucosylase/hydrolase	xyloglucan:xyloglucosyl transferase activity (GO:0016762)	xyloglucan metabolic process (GO:0010411),cell wall biogenesis (GO:0042546)
				Vigun03g237500.1	Aldehyde/histidinol dehydrogenase	oxidoreductase activity (GO:0016491)
				Vigun03g237600.1	Spermidine/spermine synthase, eukaryotes	polyamine metabolic process (GO:0006595)
				Vigun03g237800.1	Potassium transporter	potassium ion transmembrane transporter activity (GO:0015079)	potassium ion transmembrane transport (GO:0071805)
				Vigun03g238000.1	HAD-superfamily hydrolase, subfamily IIB
				Vigun03g238100.1	NHL repeat	protein binding (GO:0005515)
				Vigun03g238200.1	Six-bladed beta-propeller, TolB-like
				Vigun03g238300.1	Clathrin adaptor, alpha/beta/gamma-adaptin, appendage, Ig-like subdomain	intracellular protein transport (GO:0006886),vesicle-mediated transport (GO:0016192)
				Vigun03g238500.1	Zinc finger, RING-type
				Vigun03g238800.1	Tetratricopeptide-like helical domain	protein binding (GO:0005515)
				Vigun03g239000.1	Shikimate kinase/gluconokinase
	qNBrch-9-1	2_20917	2_50110	Vigun09g020700.1	Ribosomal protein S35, mitochondrial
				Vigun09g020900.1	P-type ATPase, subfamily IB	ATPase-coupled monoatomic cation transmembrane transporter activity (GO:0019829)	monoatomic cation transport (GO:0006812)
				Vigun09g021000.1	Translation protein SH3-like domain
				Vigun09g021200.1	Post-SET domain
				Vigun09g021600.1	DEAD/DEAH box helicase domain	nucleic acid binding (GO:0003676),ATP binding (GO:0005524)
				Vigun09g021700.1	Peptidase, FtsH	ATP-dependent peptidase activity (GO:0004176),metalloendopeptidase activity (GO:0004222)
				Vigun09g021800.1	Potassium transporter	potassium ion transmembrane transporter activity (GO:0015079)	potassium ion transmembrane transport (GO:0071805)
				Vigun09g022800.1	Ankyrin repeat-containing domain
				Vigun09g023500.1	Glycoside hydrolase family 18, catalytic domain	carbohydrate metabolic process (GO:0005975)
				Vigun09g023900.1	Ribosomal protein S7, bacterial/organellar-type	structural constituent of ribosome (GO:0003735	translation (GO:0006412)
				Vigun09g024000.1	NAD(P)H-quinone oxidoreductase, subunit N/subunit 2	NADH dehydrogenase (ubiquinone) activity (GO:0008137)	ATP synthesis coupled electron transport (GO:0042773)
				Vigun09g024600.1	HIT-like domain	catalytic activity (GO:0003824)
				Vigun09g025200.1	Cytochrome c oxidase, subunit I domain	cytochrome-c oxidase activity (GO:0004129)
				Vigun09g025800.1	Kelch repeat type 2	protein binding (GO:0005515)
				Vigun09g026100.1	Nucleic acid-binding, OB-fold
	qNBrch-11-1			Vigun11g129400.1	DNA polymerase epsilon, catalytic subunit A, C-terminal	DNA-directed DNA polymerase activity (GO:0003887),zinc ion binding (GO:0008270)	DNA replication (GO:0006260)
				Vigun11g129500.1	Tetratricopeptide-like helical domain	protein binding (GO:0005515)
				Vigun11g129800.1	RAB6-interacting golgin
				Vigun11g129800.1	Isopenicillin N synthase-like
				Vigun11g129900.1	Adenylate dimethylallyltransferase	AMP dimethylallyltransferase activity (GO:0009824)	cytokinin biosynthetic process (GO:0009691)
				Vigun11g130000.1	DNA-binding domain superfamily	DNA binding (GO:0003677
				Vigun11g130100.1	Stress responsive alpha-beta barrel
				Vigun11g130300.1	Translation protein SH3-like domain
				Vigun11g130400.1	Histone deacetylase	histone deacetylase activity (GO:0004407)
				Vigun11g130800.1	Histidine phosphatase superfamily, clade-1
				Vigun11g130900.1	Xanthine/uracil/vitamin C permease	transmembrane transporter activity (GO:0022857)	transmembrane transport (GO:0055085)	membrane (GO:0016020)
				Vigun11g131000.1	Prephenate dehydratase	prephenate dehydratase activity (GO:0004664)	L-phenylalanine biosynthetic process (GO:0009094)
				Vigun11g131500.1	Nucleoplasmin core domain
				Vigun11g131600.1	Nucleotide-diphospho-sugar transferases
				Vigun11g131700.1	Amino acid transporter, transmembrane domain
Number of peduncles/plant	qNped-3-1	2_31831	1_0718	Vigun03g284500.1	At2g23090-like
				Vigun03g284600.1	Protein kinase domain	protein kinase activity (GO:0004672),ATP binding (GO:0005524)	protein phosphorylation (GO:0006468)
				Vigun03g284700.1	Ribonuclease III domain	ribonuclease III activity (GO:0004525)	RNA processing (GO:0006396)
				Vigun03g284800.1	POZ domain
				Vigun03g285000.1	Haem peroxidase
				Vigun03g285100.1	Transcriptional coactivator Hfi1/Transcriptional adapter 1			SAGA-type complex (GO:0070461)
				Vigun03g285400.1	Transcription factor GRAS
				Vigun03g285600.1	Lateral organ boundaries, LOB
				Vigun03g285700.1	Acetamidase/Formamidase	hydrolase activity, acting on carbon-nitrogen (but not peptide) bonds, in linear amides (GO:0016811)
				Vigun03g285900.1	Growth arrest-specific protein 8	cell motility (GO:0048870)
				Vigun03g286000.1	GNAT domain	acyltransferase activity, transferring groups other than amino-acyl groups (GO:0016747)
				Vigun03g286100.1	YozE SAM-like domain
				Vigun03g286200.1	Formin, FH2 domain
				Vigun03g286300.1	P-type ATPase, transmembrane domain
				Vigun03g286400.1	NAD(P)-binding domain
				Vigun03g286500.1	P-loop containing nucleoside triphosphate hydrolase
				Vigun03g287100.1	Glycosyl hydrolase, five-bladed beta-propellor domain
				Vigun03g287200.1	Small GTPase superfamily, ARF type	GTP binding (GO:0005525)
				Vigun03g287400.1	Tetratricopeptide-like helical domain	protein binding (GO:0005515)
				Vigun03g287500.1	SANT/Myb domain
				Vigun03g287600.1	NADH dehydrogenase ubiquinone Fe-S protein 4, mitochondrial		electron transport chain (GO:0022900)
				Vigun03g287700.1	Protein RDM1		gene silencing by siRNA-directed DNA methylation (GO:0080188)
				Vigun03g287800.1	Aspartate/glutamate/uridylate kinase
				Vigun03g287900.1	Cysteine-rich transmembrane CYSTM domain
	qNped-7-1	2_20060	2_28580	Vigun07g062300.1	Zinc finger, NHR/GATA-type	P:regulation of DNA-templated transcription; F:zinc ion binding; F:sequence-specific DNA binding
				Vigun07g062200.1	Thioredoxin-like fold	C:periplasmic space
				Vigun07g062400.1	Glycoside hydrolase, family 32	P:carbohydrate metabolic process; P:sucrose catabolic process; F:hydrolase activity, hydrolyzing O-glycosyl compounds; F:sucrose alpha-glucosidase activity; C:cytoplasm
				Vigun07g062500.1	Small auxin-up RNA	P:response to auxin
				Vigun07g062600.1	NB-ARC	F:protein binding; F:ADP binding
				Vigun07g063100.1	Zinc finger, RING/FYVE/PHD-type	P:protein ubiquitination; F:metal ion binding
				Vigun07g063200.1	EEIG1/EHBP1 N-terminal domain	no GO terms
				Vigun07g063300.1	Cytochrome P450, E-class, group II	P:peptidyl-amino acid modification
				Vigun07g063400.1	Isopenicillin N synthase-like	P:nucleobase transport; P:transmembrane transport; F:nucleobase transmembrane transporter activity; F:transmembrane transporter activity; C:plasma membrane; C:membrane
				Vigun07g063500.1	Purine-cytosine permease	no GO terms
				Vigun07g063600.1	Protein of unknown function DUF597	P:protein targeting to membrane; P:protein targeting to vacuole; P:ubiquitin-dependent protein catabolic process via the multivesicular body sorting pathway; C:ESCRT I complex
				Vigun07g063700.1	Modifier of rudimentary, Modr	no GO terms
				Vigun07g063800.1	DnaJ homologue, subfamily C, member 28, conserved domain	P:proteolysis; F:aspartic-type endopeptidase activity
				Vigun07g063900.1	Aspartic peptidase domain	F:protein binding
				Vigun07g064000.1	Tetratricopeptide-like helical domain	P:positive regulation of mRNA splicing, via spliceosome; F:nucleic acid binding; F:RNA binding; C:spliceosomal complex
				Vigun07g064100.1	RNA recognition motif domain	P:mRNA cis splicing, via spliceosome; F:protein binding; C:spliceosomal complex; C:cytoplasm
				Vigun07g064200.1	Cactin, C-terminal	F:peptidyl-prolyl cis-trans isomerase activity; C:chromatin; C:nucleolus
				Vigun07g064300.1	Peptidyl-prolyl cis-trans isomerase, FKBP-type	P:amino acid metabolic process; P:L-serine catabolic process; P:threonine catabolic process; P:isoleucine biosynthetic process; F:L-serine ammonia-lyase activity; F:threonine deaminase activity; F:pyridoxal phosphate binding
				Vigun07g064500.1	Threonine dehydratase, biosynthetic	P:protein glycosylation; F:glycosyltransferase activity
				Vigun07g064600.1	Exostosin-like	no GO terms
				Vigun07g064700.1	Late embryogenesis abundant protein LEA	P:transmembrane transport; F:transmembrane transporter activity
				Vigun07g064800.1	Major facilitator superfamily domain	P:protein phosphorylation; F:protein kinase activity; F:ATP binding
				Vigun07g064900.1	Protein kinase domain	P:cytoplasmic translation; F:mRNA binding; F:structural constituent of ribosome; C:cytosolic large ribosomal subunit
				Vigun07g065000.1	Ribosomal protein L24e-related	P:regulation of DNA-templated transcription; F:transcription cis-regulatory region binding; F:DNA-binding transcription factor activity, RNA polymerase II-specific; F:DNA binding; C:nucleus
				Vigun07g065100.1	Homeobox domain	F:protein binding
				Vigun07g065300.1	F-box domain	P:phosphoenolpyruvate-dependent sugar phosphotransferase system; P:phosphorylation; F:catalytic activity; F:protein binding; F:transferase activity, transferring phosphorus-containing groups
				Vigun07g065500.1	Pyruvate/Phosphoenolpyruvate kinase-like domain	P:amino acid biosynthetic process; P:lysine biosynthetic process via diaminopimelate; P:homoserine biosynthetic process; F:aspartate kinase activity; C:cytosol
				Vigun07g065600.1	Aspartate/glutamate/uridylate kinase	P:positive regulation of growth
				Vigun07g066000.1	Protein of unknown function DUF668	P:nucleotide-sugar metabolic process; F:dTDP-glucose 4,6-dehydratase activity
				Vigun07g065900.1	NAD(P)-binding domain	P:biosynthetic process
				Vigun07g066400.1	Nucleotide-diphospho-sugar transferases	P:cholesterol biosynthetic process; P:sterol biosynthetic process; P:brassinosteroid biosynthetic process; F:obsolete sterol delta7 reductase activity; F:oxidoreductase activity, acting on the CH-CH group of donors; F:oxidoreductase activity, acting on the CH-CH group of donors, NAD or NADP as acceptor; F:7-dehydrocholesterol reductase activity; C:membrane; C:obsolete integral component of endopl…
				Vigun07g066500.1	Ergosterol biosynthesis ERG4/ERG24	P:DNA repair; P:base-excision repair; P:mismatch repair; F:purine-specific mismatch base pair DNA N-glycosylase activity; F:DNA binding; F:catalytic activity; F:hydrolase activity, acting on glycosyl bonds; F:DNA N-glycosylase activity; F:oxidized purine DNA binding; F:8-oxo-7,8-dihydroguanine DNA N-glycosylase activity; F:adenine/guanine mispair binding; F:4 iron, 4 sulfur cluster binding
				Vigun07g066600.1	DNA glycosylase	no GO terms
				Vigun07g066800.1	Winged helix-turn-helix DNA-binding domain	P:ribosomal large subunit assembly; P:rRNA processing; F:rRNA binding; C:preribosome, large subunit precursor
				Vigun07g066900.1	Brix domain	P:cell population proliferation; F:growth factor activity; C:extracellular region
				Vigun07g067100.1	Phytosulfokine	P:fatty acid beta-oxidation, unsaturated, even number, reductase/isomerase pathway; F:2,4-dienoyl-CoA reductase (NADPH) activity; F:FMN binding; F:oxidoreductase activity
				Vigun07g067200.1	Peptidyl-prolyl cis-trans isomerase, FKBP-type	P:mitotic cell cycle; P:positive regulation of transcription by RNA polymerase II
				Vigun07g067300.1	Aldolase-type TIM barrel	P:defense response
				Vigun07g067700.1	SANT/Myb domain	P:regulation of DNA-templated transcription; F:DNA binding; F:DNA-binding transcription factor activity
				Vigun07g067900.1	Knottin, scorpion toxin-like	P:regulation of DNA-templated transcription; P:positive regulation of transcription by RNA polymerase II; F:DNA binding; F:protein binding; F:ATP binding; F:ATP-dependent activity, acting on DNA; F:histone binding; F:ATP-dependent chromatin remodeler activity; C:nucleus
				Vigun07g068100.1	AP2/ERF domain-containing protein	DNA binding (GO:0003677).Regulation of transcription, DNA-templated (GO:0006355),Nucleus (GO:0005634)
				Vigun07g068400.1	Glutamine-Leucine-Glutamine, QLQ	P:intracellular protein transport; P:exocytosis; P:vesicle fusion; P:vesicle-mediated transport; P:vesicle docking; F:SNARE binding; F:SNAP receptor activity; C:plasma membrane; C:endomembrane system; C:membrane; C:membrane; C:SNARE complex
				Vigun07g068500.1	Metallo-dependent phosphatase-like	no GO terms
				Vigun07g069300.1	Target SNARE coiled-coil homology domain	P:DNA modification
				Vigun07g069500.1	Zinc finger, RING/FYVE/PHD-type	P:protein N-linked glycosylation; P:oligosaccharide-lipid intermediate biosynthetic process; F:hexosyltransferase activity; F:dolichyl pyrophosphate Man9GlcNAc2 alpha-1,3-glucosyltransferase activity; C:endoplasmic reticulum membrane
				Vigun07g069600.1	S-adenosyl-L-methionine-dependent methyltransferase	P:protein phosphorylation; F:protein kinase activity; F:protein serine/threonine kinase activity; F:protein binding; F:ATP binding
				Vigun07g069700.1	Glycosyl transferase, ALG6/ALG8	P:proton motive force-driven ATP synthesis; F:proton transmembrane transporter activity; F:proton-transporting ATPase activity, rotational mechanism; C:proton-transporting ATP synthase complex, coupling factor F(o)
				Vigun07g070000.1	TNFR/NGFR cysteine-rich region	P:translation; F:structural constituent of ribosome; F:large ribosomal subunit rRNA binding; C:ribosome; C:large ribosomal subunit
				Vigun07g070100.1	F-type ATP synthase subunit B-like, membrane domain	no GO terms
				Vigun07g070300.1	Ribosomal protein L11, C-terminal	F:DNA binding; F:DNA-binding transcription factor activity
				Vigun07g070400.1	Senescence regulator S40	no GO terms
				Vigun07g070700.1	B3 DNA binding domain	P:cytokinin biosynthetic process; F:hydrolase activity; F:hydrolase activity, hydrolyzing N-glycosyl compounds; C:cytosol
				Vigun07g070800.1	Uncharacterised protein family UPF0274	P:regulation of DNA-templated transcription; F:DNA binding; F:DNA-binding transcription factor activity; C:cytosol
				Vigun07g070900.1	LOG family	P:carbohydrate metabolic process; P:xyloglucan metabolic process; P:cell wall biogenesis; P:glucan metabolic process; F:hydrolase activity, hydrolyzing O-glycosyl compounds; F:xyloglucan:xyloglucosyl transferase activity; C:cell wall; C:apoplast
				Vigun07g071000.1	Cyclic nucleotide-binding domain	F:protein binding
				Vigun07g071300.1	Xyloglucan endotransglucosylase/hydrolase	P:regulation of DNA-templated transcription; P:regulation of transcription by RNA polymerase II; F:RNA polymerase II cis-regulatory region sequence-specific DNA binding; F:DNA-binding transcription repressor activity, RNA polymerase II-specific; F:double-stranded DNA binding; C:nucleoplasm
				Vigun07g071600.1	Tetratricopeptide-like helical domain	P:S-adenosylmethionine biosynthetic process; F:methionine adenosyltransferase activity; F:ATP binding; C:cytosol
				Vigun07g071700.1	Mitochodrial transcription termination factor	P:copper ion transport; P:response to copper ion; F:copper ion binding; C:plasma membrane; C:periplasmic space
				Vigun07g071800.1	S-adenosylmethionine synthetase superfamily	P:regulation of transcription by RNA polymerase II; F:structural molecule activity; F:protein binding; F:protein heterodimerization activity; C:SAGA complex; C:SLIK (SAGA-like) complex
				Vigun07g072100.1	Immunoglobulin E-set	P:transmembrane transport; F:ATP binding; F:ABC-type oligopeptide transporter activity; F:ATP hydrolysis activity; F:ABC-type transporter activity; C:membrane
				Vigun07g072300.1	Bromodomain	F:protein binding; F:6-phosphogluconolactonase activity
				Vigun07g072700.1	AAA+ ATPase domain	F:metal ion binding
				Vigun07g072800.1	WD40/YVTN repeat-like-containing domain	P:generation of precursor metabolites and energy; P:obsolete nitrogen compound metabolic process; P:response to hydrogen peroxide; F:catalytic activity; F:peroxidase activity; F:nickel cation binding; F:oxidoreductase activity; F:obsolete carbon-monoxide dehydrogenase (acceptor) activity; F:hydroxylamine reductase activity; F:4 iron, 4 sulfur cluster binding
				Vigun07g073000.1	Heavy metal-associated domain, HMA	P:obsolete ubiquitin-dependent ERAD pathway; P:retrograde protein transport, ER to cytosol; P:mitotic spindle disassembly; P:obsolete ER-associated misfolded protein catabolic process; P:autophagosome maturation; F:ATP binding; F:hydrolase activity; F:ATP hydrolysis activity; F:polyubiquitin modification-dependent protein binding; C:nucleus; C:cytosol; C:VCP-NPL4-UFD1 AAA ATPase complex
				Vigun07g073200.1	Acylphosphatase-like domain	P:DNA replication; P:DNA replication initiation; P:regulation of DNA replication; F:DNA binding; F:DNA replication origin binding; F:ATP binding; F:ATP hydrolysis activity; F:sequence-specific DNA binding; C:plasma membrane
				Vigun07g073900.1	Prismane-like, alpha/beta-sandwich	no GO terms
				Vigun07g074300.1	CDC48 domain 2-like	F:DNA-binding transcription factor activity; F:sequence-specific DNA binding; C:nucleus
				Vigun07g074600.1	Chromosomal replication initiator, DnaA C-terminal	P:protein deubiquitination; P:obsolete ubiquitin-dependent ERAD pathway; P:endoplasmic reticulum unfolded protein response; F:cysteine-type deubiquitinase activity; C:nucleus; C:cytosol
				Vigun07g074700.1	Ubiquitin-related domain	F:kinase activity
				Vigun07g074900.1	Transcription factor, TCP	P:tricarboxylic acid cycle; P:isocitrate metabolic process; F:magnesium ion binding; F:isocitrate dehydrogenase (NAD+) activity; F:oxidoreductase activity, acting on the CH-OH group of donors, NAD or NADP as acceptor; F:NAD binding; C:mitochondrion
				Vigun07g075000.1	OTU domain	P:metal ion transport; F:manganese ion transmembrane transporter activity; F:cadmium ion transmembrane transporter activity; F:metal ion transmembrane transporter activity; C:membrane
				Vigun07g075600.1	Carbohydrate kinase PfkB	P:L-serine catabolic process; P:threonine catabolic process; P:isoleucine biosynthetic process; F:L-serine ammonia-lyase activity; F:threonine deaminase activity
				Vigun07g075700.1	Isocitrate dehydrogenase NAD-dependent	P:signal transduction; F:protein phosphatase regulator activity; C:protein phosphatase type 2A complex
				Vigun07g075900.1	NRAMP family	no GO terms
				Vigun07g076300.1	ACT domain	P:one-carbon metabolic process; F:carbonate dehydratase activity; F:zinc ion binding; F:hydro-lyase activity
				Vigun07g076600.1	Protein phosphatase 2A, regulatory B subunit, B56	F:protein binding
				Vigun07g076700.1	Pectin lyase fold/virulence factor	P:intracellular protein transport; P:vesicle-mediated transport; F:GTPase activity; F:GTP binding; C:cytoplasm; C:plasma membrane
				Vigun07g076800.1	Carbonic anhydrase, alpha-class	P:phosphatidylinositol metabolic process; P:phosphatidylinositol phosphate biosynthetic process; F:1-phosphatidylinositol-4-phosphate 5-kinase activity; F:phosphatidylinositol kinase activity; C:plasma membrane
				Vigun07g077100.1	Ankyrin repeat-containing domain	F:hydrolase activity
				Vigun07g077200.1	Small GTPase superfamily, ARF type	P:glutamine biosynthetic process; P:polyamine catabolic process; F:catalytic activity; F:glutamine synthetase activity
				Vigun07g077300.1	Phosphatidylinositol-4-phosphate 5-kinase, C-terminal	C:membrane
				Vigun07g077400.1	Amidohydrolase-related	no GO terms
				Vigun07g077800.1	Glutamine synthetase, catalytic domain	P:amino acid catabolic process; F:muconate cycloisomerase activity; F:chloromuconate cycloisomerase activity; F:manganese ion binding
				Vigun07g078100.1	Integral membrane protein TerC	P:phosphorelay signal transduction system; P:regulation of DNA-templated transcription; F:phosphorelay response regulator activity; F:transcription cis-regulatory region binding; F:DNA binding; C:cytosol; C:protein-DNA complex
				Vigun07g078200.1	Glutathione S-transferase, C-terminal-like	P:heterochromatin formation; F:DNA binding; F:structural constituent of chromatin; F:protein heterodimerization activity; C:chromatin; C:nucleosome
				Vigun07g078400.1	Enolase C-terminal domain-like	F:oxidoreductase activity
				Vigun07g078600.1	CheY-like superfamily	P:translation; F:structural constituent of ribosome; C:ribosome; C:small ribosomal subunit; C:cytosolic small ribosomal subunit
				Vigun07g079200.1	Histone-fold	F:lipase activity
				Vigun07g079300.1	Armadillo-like helical	F:protein binding
				Vigun07g079800.1	Ribosomal protein S23, eukaryotic/archaeal	no GO terms
				Vigun07g080100.1	Alpha/Beta hydrolase fold	no GO terms
				Vigun07g080300.1	IQ motif, EF-hand binding site	no GO terms
				Vigun07g080400.1	Phosphatidic acid phosphatase type 2/haloperoxidase	F:microtubule binding
				Vigun07g080500.1	Armadillo-like helical	P:fatty acid catabolic process; P:triglyceride biosynthetic process; P:cellular lipid metabolic process; F:phosphatidate phosphatase activity; C:nucleus
				Vigun07g080600.1	Haem peroxidase	P:defense response; C:extracellular region
				Vigun07g081500.1	Putative zinc- or iron-chelating domain containing protein	P:exocytosis; F:phosphatidylinositol-4,5-bisphosphate binding; C:exocyst
				Vigun07g081900.1	PPM-type phosphatase domain	no GO terms
				Vigun07g082300.1	GAR domain	P:phosphatidylinositol dephosphorylation; F:phosphatidylinositol-4,5-bisphosphate 5-phosphatase activity; F:phosphatase activity
				Vigun07g082400.1	Lipin/Ned1/Smp2 (LNS2)	C:membrane
				Vigun07g082700.1	Thaumatin	P:phosphate-containing compound metabolic process; F:magnesium ion binding; F:inorganic diphosphate phosphatase activity; C:cytoplasm; C:cytosol
				Vigun07g082900.1	Pectin lyase fold/virulence factor	P:arginine biosynthetic process; P:ornithine biosynthetic process; F:acetyl-CoA:L-glutamate N-acetyltransferase activity; F:glutamate N-acetyltransferase activity
				Vigun07g083000.1	Exocyst complex protein Exo70	P:intracellular protein transport; P:endoplasmic reticulum to Golgi vesicle-mediated transport; P:COPII-coated vesicle cargo loading; F:SNARE binding; F:zinc ion binding; C:COPII vesicle coat; C:endoplasmic reticulum exit site
				Vigun07g083400.1	Cardiolipin synthase N-terminal	P:COPI coating of Golgi vesicle; F:GTPase activator activity
				Vigun07g084400.1	Inositol polyphosphate-related phosphatase	C:chromosome, centromeric region
				Vigun07g084600.1	EamA domain	P:response to heat
				Vigun07g084800.1	Inorganic pyrophosphatase	P:protein folding; P:response to heat; P:response to salt stress; P:response to hydrogen peroxide; P:protein complex oligomerization; F:obsolete protein self-association; F:unfolded protein binding
				Vigun07g085200.1	Arginine biosynthesis protein ArgJ	F:hydrolase activity, acting on ester bonds
				Vigun07g085400.1	ADF-H/Gelsolin-like domain	P:DNA-templated transcription termination; F:nucleic acid binding; F:RNA binding; F:ATP binding; F:ATP-dependent activity, acting on RNA; F:ATP hydrolysis activity
				Vigun07g085700.1	NAD(P)-binding domain	C:membrane
				Vigun07g085800.1	Arf GTPase activating protein	P:photosynthesis; C:photosystem I; C:photosystem I reaction center
				Vigun07g086000.1	SANT associated	no GO terms
				Vigun07g086200.1	Alpha crystallin/Hsp20 domain	no GO terms
				Vigun07g086500.1	HSP20-like chaperone	F:N,N-dimethylaniline monooxygenase activity; F:flavin adenine dinucleotide binding; F:NADP binding
				Vigun07g087400.1	GDSL lipase/esterase	F:protein binding; F:GTPase binding
				Vigun07g087500.1	Nucleic acid-binding, OB-fold	P:fatty acid beta-oxidation; P:phenylacetate catabolic process; F:acetyl-CoA C-acyltransferase activity; F:acyltransferase activity; F:acyltransferase activity, transferring groups other than amino-acyl groups
				Vigun07g087600.1	Tetraspanin	F:zinc ion binding; F:oxidoreductase activity
				Vigun07g087900.1	Photosystem I PsaE, reaction centre subunit IV	P:mRNA 3'-end processing; P:obsolete pre-mRNA cleavage required for polyadenylation; F:mRNA binding; C:mRNA cleavage and polyadenylation specificity factor complex
				Vigun07g088100.1	Plant self-incompatibility S1	no GO terms
				Vigun07g088200.1	Glutathione S-transferase, C-terminal	P:photosynthesis; C:photosystem II; C:chloroplast thylakoid membrane; C:photosystem II oxygen evolving complex; C:membrane
				Vigun07g088400.1	Flavin monooxygenase FMO	P:tRNA 5'-leader removal; P:tRNA processing; C:ribonuclease MRP complex; C:nucleolar ribonuclease P complex
				Vigun07g088600.1	Dilute domain	P:ubiquitin-dependent protein catabolic process; P:protein ubiquitination; P:anaphase-promoting complex-dependent catabolic process; P:positive regulation of mitotic metaphase/anaphase transition; F:zinc ion binding; F:ubiquitin protein ligase activity; F:cullin family protein binding; C:nucleus; C:anaphase-promoting complex; C:cullin-RING ubiquitin ligase complex
				Vigun07g088800.1	Carbohydrate kinase PfkB	P:mRNA splicing, via spliceosome; P:maturation of 5S rRNA; P:mRNA cis splicing, via spliceosome; C:U4/U6 x U5 tri-snRNP complex
				Vigun07g089200.1	Thiolase-like	P:plasmodesmata-mediated intercellular transport; P:transport of virus in multicellular host; C:plasmodesma
				Vigun07g089300.1	GroES-like	F:protein binding
				Vigun07g089500.1	Cleavage stimulation factor subunit 2, hinge domain	P:translation; F:structural constituent of ribosome; F:large ribosomal subunit rRNA binding; C:ribosome; C:large ribosomal subunit; C:cytosolic large ribosomal subunit
				Vigun07g089800.1	NAD-dependent epimerase/dehydratase, N-terminal domain	P:intracellular protein transport; C:mitochondrial outer membrane
				Vigun07g089900.1	Exostosin-like	P:UDP-glucose metabolic process; P:cellulose biosynthetic process; F:hexosyltransferase activity; F:cellulose synthase activity; F:cellulose synthase (UDP-forming) activity; F:cyclic-di-GMP binding; C:plasma membrane; C:membrane
				Vigun07g090000.1	Photosystem II Psb28, class 1	P:tricarboxylic acid cycle; P:succinyl-CoA metabolic process; F:catalytic activity; F:succinate-CoA ligase (ADP-forming) activity; F:ATP binding; F:metal ion binding; C:cytosol; C:succinate-CoA ligase complex
				Vigun07g090400.1	POPLD	no GO terms
				Vigun07g091000.1	Anaphase-promoting complex subunit 11	P:membrane organization; P:endoplasmic reticulum tubular network organization; C:endoplasmic reticulum; C:membrane
				Vigun07g091100.1	SNU66/SART1 family	no GO terms
				Vigun07g092000.1	Gnk2-homologous domain	P:lipid metabolic process
				Vigun07g092100.1	SET domain	no GO terms
				Vigun07g092300.1	Ribosomal protein L14b/L23e	P:DNA replication checkpoint signaling; P:mitotic cell cycle; P:regulation of DNA-templated DNA replication initiation; P:DNA replication preinitiation complex assembly; F:DNA binding; F:DNA polymerase binding; C:nucleus
				Vigun07g092500.1	Mitochondrial outer membrane translocase complex, subunit Tom22, plant	no GO terms
				Vigun07g092900.1	Cellulose synthase	C:histone acetyltransferase complex; C:NuA4 histone acetyltransferase complex
				Vigun07g093400.1	Succinyl-CoA synthetase, beta subunit	P:SRP-dependent cotranslational protein targeting to membrane; F:GTPase activity; F:GTP binding; F:7S RNA binding; F:ATP hydrolysis activity; C:signal recognition particle
				Vigun07g093500.1	Carotenoid oxygenase	no GO terms
				Vigun07g093600.1	CRIB domain	P:protein polyubiquitination; P:ubiquitin-dependent protein catabolic process; P:protein ubiquitination; P:obsolete ubiquitin-dependent ERAD pathway; P:ERAD pathway; F:ubiquitin-protein transferase activity; F:ubiquitin-ubiquitin ligase activity; C:ubiquitin ligase complex; C:nucleus; C:cytoplasm
				Vigun07g093700.1	Leucine-rich repeat, typical subtype	no GO terms
				Vigun07g093800.1	Rab-GTPase-TBC domain	no GO terms
				Vigun07g094200.1	Cytochrome b6/f complex subunit VI	P:protein N-linked glycosylation; C:oligosaccharyltransferase complex; C:membrane
				Vigun07g094700.1	Adaptin ear-binding coat-associated protein 1 NECAP-1	no GO terms
				Vigun07g094800.1	Translation protein SH3-like domain	no GO terms
				Vigun07g094900.1	K homology domain, prokaryotic type	no GO terms
				Vigun07g096300.1	B3 DNA binding domain	P:water transport; P:transmembrane transport; F:water channel activity; F:channel activity; C:membrane
				Vigun07g096700.1	Transcription factor MYC/MYB N-terminal	P:regulation of DNA-templated transcription; F:DNA-binding transcription factor activity; F:sequence-specific DNA binding
				Vigun07g096900.1	Per33/Pom33 family	C:Golgi apparatus
				Vigun07g103700.1	WRKY domain	DNA binding (GO:0003677),Regulation of transcription, DNA-templated (GO:0006355),Nucleus (GO:0005634):
	qNped-9-1	2_20917	2_50110	Vigun09g020700.1	Ribosomal protein S35, mitochondrial
				Vigun09g020900.1	P-type ATPase, subfamily IB	ATPase-coupled monoatomic cation transmembrane transporter activity (GO:0019829)	monoatomic cation transport (GO:0006812)
				Vigun09g021000.1	Translation protein SH3-like domain
				Vigun09g021200.1	Post-SET domain
				Vigun09g021600.1	DEAD/DEAH box helicase domain	nucleic acid binding (GO:0003676),ATP binding (GO:0005524)
				Vigun09g021700.1	Peptidase, FtsH	ATP-dependent peptidase activity (GO:0004176),metalloendopeptidase activity (GO:0004222)
				Vigun09g021800.1	Potassium transporter	potassium ion transmembrane transporter activity (GO:0015079)	potassium ion transmembrane transport (GO:0071805)
				Vigun09g022800.1	Ankyrin repeat-containing domain
				Vigun09g023500.1	Glycoside hydrolase family 18, catalytic domain	carbohydrate metabolic process (GO:0005975)
				Vigun09g023900.1	Ribosomal protein S7, bacterial/organellar-type	structural constituent of ribosome (GO:0003735	translation (GO:0006412)
				Vigun09g024000.1	NAD(P)H-quinone oxidoreductase, subunit N/subunit 2	NADH dehydrogenase (ubiquinone) activity (GO:0008137)	ATP synthesis coupled electron transport (GO:0042773)
				Vigun09g024600.1	HIT-like domain	catalytic activity (GO:0003824)
				Vigun09g025200.1	Cytochrome c oxidase, subunit I domain	cytochrome-c oxidase activity (GO:0004129)
				Vigun09g025800.1	Kelch repeat type 2	protein binding (GO:0005515)
				Vigun09g026100.1	Nucleic acid-binding, OB-fold
Number of pods/plant	qNpod-1-1	2_18399	2_26693	Vigun01g035300.1	Winged helix-turn-helix DNA-binding domain
				Vigun01g035400.1	Plant disease resistance response protein
				Vigun01g035700.1	Transcription factor GRAS
				Vigun01g035500.1	Rossmann-like alpha/beta/alpha sandwich fold
				Vigun01g035800.1	ERCC4 domain	DNA binding (GO:0003677),nuclease activity (GO:0004518)
				Vigun01g035900.1	Bifunctional inhibitor/plant lipid transfer protein/seed storage helical domain
				Vigun01g036400.1	Tetratricopeptide-like helical domain	protein binding (GO:0005515)
				Vigun01g036600.1	Zinc finger, RING-type
	qNpod-2-1	2_54989	2_21931	Vigun02g123000.1	Phosphatidylinositol 3-/4-kinase, catalytic domain
				Vigun02g123200.1	YEATS		regulation of DNA-templated transcription (GO:0006355)
				Vigun02g123300.1	Adenosylcobalamin biosynthesis, ATP:cob(I)alamin adenosyltransferase-like
				Vigun02g123400.1	Homeobox domain	DNA binding (GO:0003677)
				Vigun02g123600.1	Small auxin-up RNA	response to auxin (GO:0009733)
	qNpod-3-1	2_31831	1_0718	Vigun03g284500.1	At2g23090-like
				Vigun03g284600.1	Protein kinase domain	protein kinase activity (GO:0004672),ATP binding (GO:0005524)
				Vigun03g284700.1	Ribonuclease III domain	ribonuclease III activity (GO:0004525)
				Vigun03g284800.1	POZ domain
				Vigun03g285000.1	Haem peroxidase
				Vigun03g285100.1	Transcriptional coactivator Hfi1/Transcriptional adapter 1
				Vigun03g285400.1	Transcription factor GRAS
				Vigun03g285600.1	Lateral organ boundaries, LOB
				Vigun03g285700.1	Acetamidase/Formamidase	hydrolase activity, acting on carbon-nitrogen (but not peptide) bonds, in linear amides (GO:0016811)
				Vigun03g285900.1	Growth arrest-specific protein 8	cell motility (GO:0048870)
				Vigun03g286000.1	GNAT domain	acyltransferase activity, transferring groups other than amino-acyl groups (GO:0016747)
				Vigun03g286100.1	YozE SAM-like domain
				Vigun03g286200.1	Formin, FH2 domain
				Vigun03g286300.1	P-type ATPase, transmembrane domain
				Vigun03g286400.1	NAD(P)-binding domain
				Vigun03g286500.1	P-loop containing nucleoside triphosphate hydrolase
				Vigun03g287100.1	Glycosyl hydrolase, five-bladed beta-propellor domain
				Vigun03g287200.1	Small GTPase superfamily, ARF type	GTP binding (GO:0005525)
				Vigun03g287400.1	Tetratricopeptide-like helical domain	protein binding (GO:0005515)
				Vigun03g287500.1	SANT/Myb domain
				Vigun03g287600.1	NADH dehydrogenase ubiquinone Fe-S protein 4, mitochondrial
				Vigun03g287700.1	Protein RDM1
				Vigun03g287800.1	Aspartate/glutamate/uridylate kinase
				Vigun03g287900.1	Cysteine-rich transmembrane CYSTM domain
	qNpod-4-1	2_20652	2_03897	Vigun04g150300.1	Transcription factor GRAS
				Vigun04g150400.1	Multi antimicrobial extrusion protein	antiporter activity (GO:0015297),xenobiotic transmembrane transporter activity (GO:0042910)	transmembrane transport (GO:0055085)
				Vigun04g150600.1	Zinc finger, AN1-type	zinc ion binding (GO:0008270)
				Vigun04g150700.1	C2 domain
				Vigun04g150900.1	Chloramphenicol acetyltransferase-like domain
				Vigun04g151200.1	Na+/H+ antiporter NhaB	sodium:proton antiporter activity (GO:0015385)	sodium ion transport (GO:0006814)
				Vigun04g151300.1	Citrate transporter-like domain	transmembrane transport (GO:0055085)
	qNpod-7-1	2_20060	2_28580	Vigun07g062300.1	Zinc finger, NHR/GATA-type	P:regulation of DNA-templated transcription; F:zinc ion binding; F:sequence-specific DNA binding
				Vigun07g062200.1	Thioredoxin-like fold	C:periplasmic space
				Vigun07g062400.1	Glycoside hydrolase, family 32	P:carbohydrate metabolic process; P:sucrose catabolic process; F:hydrolase activity, hydrolyzing O-glycosyl compounds; F:sucrose alpha-glucosidase activity; C:cytoplasm
				Vigun07g062500.1	Small auxin-up RNA	P:response to auxin
				Vigun07g062600.1	NB-ARC	F:protein binding; F:ADP binding
				Vigun07g063100.1	Zinc finger, RING/FYVE/PHD-type	P:protein ubiquitination; F:metal ion binding
				Vigun07g063200.1	EEIG1/EHBP1 N-terminal domain	no GO terms
				Vigun07g063300.1	Cytochrome P450, E-class, group II	P:peptidyl-amino acid modification
				Vigun07g063400.1	Isopenicillin N synthase-like	P:nucleobase transport; P:transmembrane transport; F:nucleobase transmembrane transporter activity; F:transmembrane transporter activity; C:plasma membrane; C:membrane
				Vigun07g063500.1	Purine-cytosine permease	no GO terms
				Vigun07g063600.1	Protein of unknown function DUF597	P:protein targeting to membrane; P:protein targeting to vacuole; P:ubiquitin-dependent protein catabolic process via the multivesicular body sorting pathway; C:ESCRT I complex
				Vigun07g063700.1	Modifier of rudimentary, Modr	no GO terms
				Vigun07g063800.1	DnaJ homologue, subfamily C, member 28, conserved domain	P:proteolysis; F:aspartic-type endopeptidase activity
				Vigun07g063900.1	Aspartic peptidase domain	F:protein binding
				Vigun07g064000.1	Tetratricopeptide-like helical domain	P:positive regulation of mRNA splicing, via spliceosome; F:nucleic acid binding; F:RNA binding; C:spliceosomal complex
				Vigun07g064100.1	RNA recognition motif domain	P:mRNA cis splicing, via spliceosome; F:protein binding; C:spliceosomal complex; C:cytoplasm
				Vigun07g064200.1	Cactin, C-terminal	F:peptidyl-prolyl cis-trans isomerase activity; C:chromatin; C:nucleolus
				Vigun07g064300.1	Peptidyl-prolyl cis-trans isomerase, FKBP-type	P:amino acid metabolic process; P:L-serine catabolic process; P:threonine catabolic process; P:isoleucine biosynthetic process; F:L-serine ammonia-lyase activity; F:threonine deaminase activity; F:pyridoxal phosphate binding
				Vigun07g064500.1	Threonine dehydratase, biosynthetic	P:protein glycosylation; F:glycosyltransferase activity
				Vigun07g064600.1	Exostosin-like	no GO terms
				Vigun07g064700.1	Late embryogenesis abundant protein LEA	P:transmembrane transport; F:transmembrane transporter activity
				Vigun07g064800.1	Major facilitator superfamily domain	P:protein phosphorylation; F:protein kinase activity; F:ATP binding
				Vigun07g064900.1	Protein kinase domain	P:cytoplasmic translation; F:mRNA binding; F:structural constituent of ribosome; C:cytosolic large ribosomal subunit
				Vigun07g065000.1	Ribosomal protein L24e-related	P:regulation of DNA-templated transcription; F:transcription cis-regulatory region binding; F:DNA-binding transcription factor activity, RNA polymerase II-specific; F:DNA binding; C:nucleus
				Vigun07g065100.1	Homeobox domain	F:protein binding
				Vigun07g065300.1	F-box domain	P:phosphoenolpyruvate-dependent sugar phosphotransferase system; P:phosphorylation; F:catalytic activity; F:protein binding; F:transferase activity, transferring phosphorus-containing groups
				Vigun07g065500.1	Pyruvate/Phosphoenolpyruvate kinase-like domain	P:amino acid biosynthetic process; P:lysine biosynthetic process via diaminopimelate; P:homoserine biosynthetic process; F:aspartate kinase activity; C:cytosol
				Vigun07g065600.1	Aspartate/glutamate/uridylate kinase	P:positive regulation of growth
				Vigun07g066000.1	Protein of unknown function DUF668	P:nucleotide-sugar metabolic process; F:dTDP-glucose 4,6-dehydratase activity
				Vigun07g065900.1	NAD(P)-binding domain	P:biosynthetic process
				Vigun07g066400.1	Nucleotide-diphospho-sugar transferases	P:cholesterol biosynthetic process; P:sterol biosynthetic process; P:brassinosteroid biosynthetic process; F:obsolete sterol delta7 reductase activity; F:oxidoreductase activity, acting on the CH-CH group of donors; F:oxidoreductase activity, acting on the CH-CH group of donors, NAD or NADP as acceptor; F:7-dehydrocholesterol reductase activity; C:membrane; C:obsolete integral component of endopl…
				Vigun07g066500.1	Ergosterol biosynthesis ERG4/ERG24	P:DNA repair; P:base-excision repair; P:mismatch repair; F:purine-specific mismatch base pair DNA N-glycosylase activity; F:DNA binding; F:catalytic activity; F:hydrolase activity, acting on glycosyl bonds; F:DNA N-glycosylase activity; F:oxidized purine DNA binding; F:8-oxo-7,8-dihydroguanine DNA N-glycosylase activity; F:adenine/guanine mispair binding; F:4 iron, 4 sulfur cluster binding
				Vigun07g066600.1	DNA glycosylase	no GO terms
				Vigun07g066800.1	Winged helix-turn-helix DNA-binding domain	P:ribosomal large subunit assembly; P:rRNA processing; F:rRNA binding; C:preribosome, large subunit precursor
				Vigun07g066900.1	Brix domain	P:cell population proliferation; F:growth factor activity; C:extracellular region
				Vigun07g067100.1	Phytosulfokine	P:fatty acid beta-oxidation, unsaturated, even number, reductase/isomerase pathway; F:2,4-dienoyl-CoA reductase (NADPH) activity; F:FMN binding; F:oxidoreductase activity
				Vigun07g067200.1	Peptidyl-prolyl cis-trans isomerase, FKBP-type	P:mitotic cell cycle; P:positive regulation of transcription by RNA polymerase II
				Vigun07g067300.1	Aldolase-type TIM barrel	P:defense response
				Vigun07g067700.1	SANT/Myb domain	P:regulation of DNA-templated transcription; F:DNA binding; F:DNA-binding transcription factor activity
				Vigun07g067900.1	Knottin, scorpion toxin-like	P:regulation of DNA-templated transcription; P:positive regulation of transcription by RNA polymerase II; F:DNA binding; F:protein binding; F:ATP binding; F:ATP-dependent activity, acting on DNA; F:histone binding; F:ATP-dependent chromatin remodeler activity; C:nucleus
				Vigun07g068100.1	AP2/ERF domain-containing protein	DNA binding (GO:0003677).Regulation of transcription, DNA-templated (GO:0006355),Nucleus (GO:0005634)
				Vigun07g068400.1	Glutamine-Leucine-Glutamine, QLQ	P:intracellular protein transport; P:exocytosis; P:vesicle fusion; P:vesicle-mediated transport; P:vesicle docking; F:SNARE binding; F:SNAP receptor activity; C:plasma membrane; C:endomembrane system; C:membrane; C:membrane; C:SNARE complex
				Vigun07g068500.1	Metallo-dependent phosphatase-like	no GO terms
				Vigun07g069300.1	Target SNARE coiled-coil homology domain	P:DNA modification
				Vigun07g069500.1	Zinc finger, RING/FYVE/PHD-type	P:protein N-linked glycosylation; P:oligosaccharide-lipid intermediate biosynthetic process; F:hexosyltransferase activity; F:dolichyl pyrophosphate Man9GlcNAc2 alpha-1,3-glucosyltransferase activity; C:endoplasmic reticulum membrane
				Vigun07g069600.1	S-adenosyl-L-methionine-dependent methyltransferase	P:protein phosphorylation; F:protein kinase activity; F:protein serine/threonine kinase activity; F:protein binding; F:ATP binding
				Vigun07g069700.1	Glycosyl transferase, ALG6/ALG8	P:proton motive force-driven ATP synthesis; F:proton transmembrane transporter activity; F:proton-transporting ATPase activity, rotational mechanism; C:proton-transporting ATP synthase complex, coupling factor F(o)
				Vigun07g070000.1	TNFR/NGFR cysteine-rich region	P:translation; F:structural constituent of ribosome; F:large ribosomal subunit rRNA binding; C:ribosome; C:large ribosomal subunit
				Vigun07g070100.1	F-type ATP synthase subunit B-like, membrane domain	no GO terms
				Vigun07g070300.1	Ribosomal protein L11, C-terminal	F:DNA binding; F:DNA-binding transcription factor activity
				Vigun07g070400.1	Senescence regulator S40	no GO terms
				Vigun07g070700.1	B3 DNA binding domain	P:cytokinin biosynthetic process; F:hydrolase activity; F:hydrolase activity, hydrolyzing N-glycosyl compounds; C:cytosol
				Vigun07g070800.1	Uncharacterised protein family UPF0274	P:regulation of DNA-templated transcription; F:DNA binding; F:DNA-binding transcription factor activity; C:cytosol
				Vigun07g070900.1	Cytokinin-Activating LOG-Family	P:carbohydrate metabolic process; P:xyloglucan metabolic process; P:cell wall biogenesis; P:glucan metabolic process; F:hydrolase activity, hydrolyzing O-glycosyl compounds; F:xyloglucan:xyloglucosyl transferase activity; C:cell wall; C:apoplast
				Vigun07g071000.1	Cyclic nucleotide-binding domain	F:protein binding
				Vigun07g071300.1	Xyloglucan endotransglucosylase/hydrolase	P:regulation of DNA-templated transcription; P:regulation of transcription by RNA polymerase II; F:RNA polymerase II cis-regulatory region sequence-specific DNA binding; F:DNA-binding transcription repressor activity, RNA polymerase II-specific; F:double-stranded DNA binding; C:nucleoplasm
				Vigun07g071600.1	Tetratricopeptide-like helical domain	P:S-adenosylmethionine biosynthetic process; F:methionine adenosyltransferase activity; F:ATP binding; C:cytosol
				Vigun07g071700.1	Mitochodrial transcription termination factor	P:copper ion transport; P:response to copper ion; F:copper ion binding; C:plasma membrane; C:periplasmic space
				Vigun07g071800.1	S-adenosylmethionine synthetase superfamily	P:regulation of transcription by RNA polymerase II; F:structural molecule activity; F:protein binding; F:protein heterodimerization activity; C:SAGA complex; C:SLIK (SAGA-like) complex
				Vigun07g072100.1	Immunoglobulin E-set	P:transmembrane transport; F:ATP binding; F:ABC-type oligopeptide transporter activity; F:ATP hydrolysis activity; F:ABC-type transporter activity; C:membrane
				Vigun07g072300.1	Bromodomain	F:protein binding; F:6-phosphogluconolactonase activity
				Vigun07g072700.1	AAA+ ATPase domain	F:metal ion binding
				Vigun07g072800.1	WD40/YVTN repeat-like-containing domain	P:generation of precursor metabolites and energy; P:obsolete nitrogen compound metabolic process; P:response to hydrogen peroxide; F:catalytic activity; F:peroxidase activity; F:nickel cation binding; F:oxidoreductase activity; F:obsolete carbon-monoxide dehydrogenase (acceptor) activity; F:hydroxylamine reductase activity; F:4 iron, 4 sulfur cluster binding
				Vigun07g073000.1	Heavy metal-associated domain, HMA	P:obsolete ubiquitin-dependent ERAD pathway; P:retrograde protein transport, ER to cytosol; P:mitotic spindle disassembly; P:obsolete ER-associated misfolded protein catabolic process; P:autophagosome maturation; F:ATP binding; F:hydrolase activity; F:ATP hydrolysis activity; F:polyubiquitin modification-dependent protein binding; C:nucleus; C:cytosol; C:VCP-NPL4-UFD1 AAA ATPase complex
				Vigun07g073200.1	Acylphosphatase-like domain	P:DNA replication; P:DNA replication initiation; P:regulation of DNA replication; F:DNA binding; F:DNA replication origin binding; F:ATP binding; F:ATP hydrolysis activity; F:sequence-specific DNA binding; C:plasma membrane
				Vigun07g073900.1	Prismane-like, alpha/beta-sandwich	no GO terms
				Vigun07g074300.1	CDC48 domain 2-like	F:DNA-binding transcription factor activity; F:sequence-specific DNA binding; C:nucleus
				Vigun07g074600.1	Chromosomal replication initiator, DnaA C-terminal	P:protein deubiquitination; P:obsolete ubiquitin-dependent ERAD pathway; P:endoplasmic reticulum unfolded protein response; F:cysteine-type deubiquitinase activity; C:nucleus; C:cytosol
				Vigun07g074700.1	Ubiquitin-related domain	F:kinase activity
				Vigun07g074900.1	Transcription factor, TCP	P:tricarboxylic acid cycle; P:isocitrate metabolic process; F:magnesium ion binding; F:isocitrate dehydrogenase (NAD+) activity; F:oxidoreductase activity, acting on the CH-OH group of donors, NAD or NADP as acceptor; F:NAD binding; C:mitochondrion
				Vigun07g075000.1	OTU domain	P:metal ion transport; F:manganese ion transmembrane transporter activity; F:cadmium ion transmembrane transporter activity; F:metal ion transmembrane transporter activity; C:membrane
				Vigun07g075600.1	Carbohydrate kinase PfkB	P:L-serine catabolic process; P:threonine catabolic process; P:isoleucine biosynthetic process; F:L-serine ammonia-lyase activity; F:threonine deaminase activity
				Vigun07g075700.1	Isocitrate dehydrogenase NAD-dependent	P:signal transduction; F:protein phosphatase regulator activity; C:protein phosphatase type 2A complex
				Vigun07g075900.1	NRAMP family	no GO terms
				Vigun07g076300.1	ACT domain	P:one-carbon metabolic process; F:carbonate dehydratase activity; F:zinc ion binding; F:hydro-lyase activity
				Vigun07g076600.1	Protein phosphatase 2A, regulatory B subunit, B56	F:protein binding
				Vigun07g076700.1	Pectin lyase fold/virulence factor	P:intracellular protein transport; P:vesicle-mediated transport; F:GTPase activity; F:GTP binding; C:cytoplasm; C:plasma membrane
				Vigun07g076800.1	Carbonic anhydrase, alpha-class	P:phosphatidylinositol metabolic process; P:phosphatidylinositol phosphate biosynthetic process; F:1-phosphatidylinositol-4-phosphate 5-kinase activity; F:phosphatidylinositol kinase activity; C:plasma membrane
				Vigun07g077100.1	Ankyrin repeat-containing domain	F:hydrolase activity
				Vigun07g077200.1	Small GTPase superfamily, ARF type	P:glutamine biosynthetic process; P:polyamine catabolic process; F:catalytic activity; F:glutamine synthetase activity
				Vigun07g077300.1	Phosphatidylinositol-4-phosphate 5-kinase, C-terminal	C:membrane
				Vigun07g077400.1	Amidohydrolase-related	no GO terms
				Vigun07g077800.1	Glutamine synthetase, catalytic domain	P:amino acid catabolic process; F:muconate cycloisomerase activity; F:chloromuconate cycloisomerase activity; F:manganese ion binding
				Vigun07g078100.1	Integral membrane protein TerC	P:phosphorelay signal transduction system; P:regulation of DNA-templated transcription; F:phosphorelay response regulator activity; F:transcription cis-regulatory region binding; F:DNA binding; C:cytosol; C:protein-DNA complex
				Vigun07g078200.1	Glutathione S-transferase, C-terminal-like	P:heterochromatin formation; F:DNA binding; F:structural constituent of chromatin; F:protein heterodimerization activity; C:chromatin; C:nucleosome
				Vigun07g078400.1	Enolase C-terminal domain-like	F:oxidoreductase activity
				Vigun07g078600.1	CheY-like superfamily	P:translation; F:structural constituent of ribosome; C:ribosome; C:small ribosomal subunit; C:cytosolic small ribosomal subunit
				Vigun07g079200.1	Histone-fold	F:lipase activity
				Vigun07g079300.1	Armadillo-like helical	F:protein binding
				Vigun07g079800.1	Ribosomal protein S23, eukaryotic/archaeal	no GO terms
				Vigun07g080100.1	Alpha/Beta hydrolase fold	no GO terms
				Vigun07g080300.1	IQ motif, EF-hand binding site	no GO terms
				Vigun07g080400.1	Phosphatidic acid phosphatase type 2/haloperoxidase	F:microtubule binding
				Vigun07g080500.1	Armadillo-like helical	P:fatty acid catabolic process; P:triglyceride biosynthetic process; P:cellular lipid metabolic process; F:phosphatidate phosphatase activity; C:nucleus
				Vigun07g080600.1	Haem peroxidase	P:defense response; C:extracellular region
				Vigun07g081500.1	Putative zinc- or iron-chelating domain containing protein	P:exocytosis; F:phosphatidylinositol-4,5-bisphosphate binding; C:exocyst
				Vigun07g081900.1	PPM-type phosphatase domain	no GO terms
				Vigun07g082300.1	GAR domain	P:phosphatidylinositol dephosphorylation; F:phosphatidylinositol-4,5-bisphosphate 5-phosphatase activity; F:phosphatase activity
				Vigun07g082400.1	Lipin/Ned1/Smp2 (LNS2)	C:membrane
				Vigun07g082700.1	Thaumatin	P:phosphate-containing compound metabolic process; F:magnesium ion binding; F:inorganic diphosphate phosphatase activity; C:cytoplasm; C:cytosol
				Vigun07g082900.1	Pectin lyase fold/virulence factor	P:arginine biosynthetic process; P:ornithine biosynthetic process; F:acetyl-CoA:L-glutamate N-acetyltransferase activity; F:glutamate N-acetyltransferase activity
				Vigun07g083000.1	Exocyst complex protein Exo70	P:intracellular protein transport; P:endoplasmic reticulum to Golgi vesicle-mediated transport; P:COPII-coated vesicle cargo loading; F:SNARE binding; F:zinc ion binding; C:COPII vesicle coat; C:endoplasmic reticulum exit site
				Vigun07g083400.1	Cardiolipin synthase N-terminal	P:COPI coating of Golgi vesicle; F:GTPase activator activity
				Vigun07g084400.1	Inositol polyphosphate-related phosphatase	C:chromosome, centromeric region
				Vigun07g084600.1	EamA domain	P:response to heat
				Vigun07g084800.1	Inorganic pyrophosphatase	P:protein folding; P:response to heat; P:response to salt stress; P:response to hydrogen peroxide; P:protein complex oligomerization; F:obsolete protein self-association; F:unfolded protein binding
				Vigun07g085200.1	Arginine biosynthesis protein ArgJ	F:hydrolase activity, acting on ester bonds
				Vigun07g085400.1	ADF-H/Gelsolin-like domain	P:DNA-templated transcription termination; F:nucleic acid binding; F:RNA binding; F:ATP binding; F:ATP-dependent activity, acting on RNA; F:ATP hydrolysis activity
				Vigun07g085700.1	NAD(P)-binding domain	C:membrane
				Vigun07g085800.1	Arf GTPase activating protein	P:photosynthesis; C:photosystem I; C:photosystem I reaction center
				Vigun07g086000.1	SANT associated	no GO terms
				Vigun07g086200.1	Alpha crystallin/Hsp20 domain	no GO terms
				Vigun07g086500.1	HSP20-like chaperone	F:N,N-dimethylaniline monooxygenase activity; F:flavin adenine dinucleotide binding; F:NADP binding
				Vigun07g087400.1	GDSL lipase/esterase	F:protein binding; F:GTPase binding
				Vigun07g087500.1	Nucleic acid-binding, OB-fold	P:fatty acid beta-oxidation; P:phenylacetate catabolic process; F:acetyl-CoA C-acyltransferase activity; F:acyltransferase activity; F:acyltransferase activity, transferring groups other than amino-acyl groups
				Vigun07g087600.1	Tetraspanin	F:zinc ion binding; F:oxidoreductase activity
				Vigun07g087900.1	Photosystem I PsaE, reaction centre subunit IV	P:mRNA 3'-end processing; P:obsolete pre-mRNA cleavage required for polyadenylation; F:mRNA binding; C:mRNA cleavage and polyadenylation specificity factor complex
				Vigun07g088100.1	Plant self-incompatibility S1	no GO terms
				Vigun07g088200.1	Glutathione S-transferase, C-terminal	P:photosynthesis; C:photosystem II; C:chloroplast thylakoid membrane; C:photosystem II oxygen evolving complex; C:membrane
				Vigun07g088400.1	Flavin monooxygenase FMO	P:tRNA 5'-leader removal; P:tRNA processing; C:ribonuclease MRP complex; C:nucleolar ribonuclease P complex
				Vigun07g088600.1	Dilute domain	P:ubiquitin-dependent protein catabolic process; P:protein ubiquitination; P:anaphase-promoting complex-dependent catabolic process; P:positive regulation of mitotic metaphase/anaphase transition; F:zinc ion binding; F:ubiquitin protein ligase activity; F:cullin family protein binding; C:nucleus; C:anaphase-promoting complex; C:cullin-RING ubiquitin ligase complex
				Vigun07g088800.1	Carbohydrate kinase PfkB	P:mRNA splicing, via spliceosome; P:maturation of 5S rRNA; P:mRNA cis splicing, via spliceosome; C:U4/U6 x U5 tri-snRNP complex
				Vigun07g089200.1	Thiolase-like	P:plasmodesmata-mediated intercellular transport; P:transport of virus in multicellular host; C:plasmodesma
				Vigun07g089300.1	GroES-like	F:protein binding
				Vigun07g089500.1	Cleavage stimulation factor subunit 2, hinge domain	P:translation; F:structural constituent of ribosome; F:large ribosomal subunit rRNA binding; C:ribosome; C:large ribosomal subunit; C:cytosolic large ribosomal subunit
				Vigun07g089800.1	NAD-dependent epimerase/dehydratase, N-terminal domain	P:intracellular protein transport; C:mitochondrial outer membrane
				Vigun07g089900.1	Exostosin-like	P:UDP-glucose metabolic process; P:cellulose biosynthetic process; F:hexosyltransferase activity; F:cellulose synthase activity; F:cellulose synthase (UDP-forming) activity; F:cyclic-di-GMP binding; C:plasma membrane; C:membrane
				Vigun07g090000.1	Photosystem II Psb28, class 1	P:tricarboxylic acid cycle; P:succinyl-CoA metabolic process; F:catalytic activity; F:succinate-CoA ligase (ADP-forming) activity; F:ATP binding; F:metal ion binding; C:cytosol; C:succinate-CoA ligase complex
				Vigun07g090400.1	POPLD	no GO terms
				Vigun07g091000.1	Anaphase-promoting complex subunit 11	P:membrane organization; P:endoplasmic reticulum tubular network organization; C:endoplasmic reticulum; C:membrane
				Vigun07g091100.1	SNU66/SART1 family	no GO terms
				Vigun07g092000.1	Gnk2-homologous domain	P:lipid metabolic process
				Vigun07g092100.1	SET domain	no GO terms
				Vigun07g092300.1	Ribosomal protein L14b/L23e	P:DNA replication checkpoint signaling; P:mitotic cell cycle; P:regulation of DNA-templated DNA replication initiation; P:DNA replication preinitiation complex assembly; F:DNA binding; F:DNA polymerase binding; C:nucleus
				Vigun07g092500.1	Mitochondrial outer membrane translocase complex, subunit Tom22, plant	no GO terms
				Vigun07g092900.1	Cellulose synthase	C:histone acetyltransferase complex; C:NuA4 histone acetyltransferase complex
				Vigun07g093400.1	Succinyl-CoA synthetase, beta subunit	P:SRP-dependent cotranslational protein targeting to membrane; F:GTPase activity; F:GTP binding; F:7S RNA binding; F:ATP hydrolysis activity; C:signal recognition particle
				Vigun07g093500.1	Carotenoid oxygenase	no GO terms
				Vigun07g093600.1	CRIB domain	P:protein polyubiquitination; P:ubiquitin-dependent protein catabolic process; P:protein ubiquitination; P:obsolete ubiquitin-dependent ERAD pathway; P:ERAD pathway; F:ubiquitin-protein transferase activity; F:ubiquitin-ubiquitin ligase activity; C:ubiquitin ligase complex; C:nucleus; C:cytoplasm
				Vigun07g093700.1	Leucine-rich repeat, typical subtype	no GO terms
				Vigun07g093800.1	Rab-GTPase-TBC domain	no GO terms
				Vigun07g094200.1	Cytochrome b6/f complex subunit VI	P:protein N-linked glycosylation; C:oligosaccharyltransferase complex; C:membrane
				Vigun07g094700.1	Adaptin ear-binding coat-associated protein 1 NECAP-1	no GO terms
				Vigun07g094800.1	Translation protein SH3-like domain	no GO terms
				Vigun07g094900.1	K homology domain, prokaryotic type	no GO terms
				Vigun07g096300.1	B3 DNA binding domain	P:water transport; P:transmembrane transport; F:water channel activity; F:channel activity; C:membrane
				Vigun07g096700.1	Transcription factor MYC/MYB N-terminal	P:regulation of DNA-templated transcription; F:DNA-binding transcription factor activity; F:sequence-specific DNA binding
				Vigun07g096900.1	Per33/Pom33 family	C:Golgi apparatus
				Vigun07g103700.1	WRKY domain	DNA binding (GO:0003677),Regulation of transcription, DNA-templated (GO:0006355),Nucleus (GO:0005634):
	qNpod-9-1	2_20917	2_50110	Vigun09g020700.1	Ribosomal protein S35, mitochondrial
				Vigun09g020900.1	P-type ATPase, subfamily IB	ATPase-coupled monoatomic cation transmembrane transporter activity (GO:0019829)	monoatomic cation transport (GO:0006812)
				Vigun09g021000.1	Translation protein SH3-like domain
				Vigun09g021200.1	Post-SET domain
				Vigun09g021600.1	DEAD/DEAH box helicase domain	nucleic acid binding (GO:0003676),ATP binding (GO:0005524)
				Vigun09g021700.1	Peptidase, FtsH	ATP-dependent peptidase activity (GO:0004176),metalloendopeptidase activity (GO:0004222)
				Vigun09g021800.1	Potassium transporter	potassium ion transmembrane transporter activity (GO:0015079)	potassium ion transmembrane transport (GO:0071805)
				Vigun09g022800.1	Ankyrin repeat-containing domain
				Vigun09g023500.1	Glycoside hydrolase family 18, catalytic domain	carbohydrate metabolic process (GO:0005975)
				Vigun09g023900.1	Ribosomal protein S7, bacterial/organellar-type	structural constituent of ribosome (GO:0003735	translation (GO:0006412)
				Vigun09g024000.1	NAD(P)H-quinone oxidoreductase, subunit N/subunit 2	NADH dehydrogenase (ubiquinone) activity (GO:0008137)	ATP synthesis coupled electron transport (GO:0042773)
				Vigun09g024600.1	HIT-like domain	catalytic activity (GO:0003824)
				Vigun09g025200.1	Cytochrome c oxidase, subunit I domain	cytochrome-c oxidase activity (GO:0004129)
				Vigun09g025800.1	Kelch repeat type 2	protein binding (GO:0005515)
				Vigun09g026100.1	Nucleic acid-binding, OB-fold
Hundred seed weigth	qHSW-3-1	2_16043	2_07722	Vigun03g269400.1	Glycosyl transferase, family 8	glycosyltransferase activity (GO:0016757)
				Vigun03g269500.1	PQ-loop repeat
				Vigun03g269700.1	EF-hand domain pair
				Vigun03g269800.1	ATPase, V1 complex, subunit H, C-terminal	proton transmembrane transport (GO:1902600)
				Vigun03g269900.1	Zinc finger, LIM-type
				Vigun03g270000.1	Homeobox domain	DNA binding (GO:0003677)
				Vigun03g270200.1	RNA recognition motif domain	RNA binding (GO:0003723)
				Vigun03g270300.1	Ternary complex factor MIP1, leucine-zipper
				Vigun03g270400.1	Cysteine-rich secretory protein, allergen V5/Tpx-1-related
				Vigun03g270700.1	Photosystem II PsbO, manganese-stabilising	oxygen evolving activity (GO:0010242)	photosystem II assembly (GO:0010207),photosystem II stabilization (GO:0042549)
				Vigun03g270800.1	Cold acclimation WCOR413
				Vigun03g270900.1	NPH3 domain
				Vigun03g271100.	Serine-threonine/tyrosine-protein kinase catalytic domain	protein kinase activity (GO:0004672)
				Vigun03g271300.1	Vacuolar protein sorting-associated protein 13
				Vigun03g271600.1	Pyridoxal phosphate-dependent transferase
				Vigun03g271700.1	Guanine nucleotide binding protein (G-protein), alpha subunit	GTPase activity (GO:0003924),guanyl nucleotide binding (GO:0019001),G-protein beta/gamma-subunit complex binding (GO:0031683)
				Vigun03g271800.1	Peptidase S9, prolyl oligopeptidase, catalytic domain	serine-type peptidase activity (GO:0008236)
				Vigun03g271900.1	Pyridoxal phosphate-dependent transferase
				Vigun03g272000.1	GDSL lipase/esterase	hydrolase activity, acting on ester bonds (GO:0016788)
	qHSW-7-1	2_20060	2_28580	Vigun07g062300.1	Zinc finger, NHR/GATA-type	P:regulation of DNA-templated transcription; F:zinc ion binding; F:sequence-specific DNA binding
				Vigun07g062200.1	Thioredoxin-like fold	C:periplasmic space
				Vigun07g062400.1	Glycoside hydrolase, family 32	P:carbohydrate metabolic process; P:sucrose catabolic process; F:hydrolase activity, hydrolyzing O-glycosyl compounds; F:sucrose alpha-glucosidase activity; C:cytoplasm
				Vigun07g062500.1	Small auxin-up RNA	P:response to auxin
				Vigun07g062600.1	NB-ARC	F:protein binding; F:ADP binding
				Vigun07g063100.1	Zinc finger, RING/FYVE/PHD-type	P:protein ubiquitination; F:metal ion binding
				Vigun07g063200.1	EEIG1/EHBP1 N-terminal domain	no GO terms
				Vigun07g063300.1	Cytochrome P450, E-class, group II	P:peptidyl-amino acid modification
				Vigun07g063400.1	Isopenicillin N synthase-like	P:nucleobase transport; P:transmembrane transport; F:nucleobase transmembrane transporter activity; F:transmembrane transporter activity; C:plasma membrane; C:membrane
				Vigun07g063500.1	Purine-cytosine permease	no GO terms
				Vigun07g063600.1	Protein of unknown function DUF597	P:protein targeting to membrane; P:protein targeting to vacuole; P:ubiquitin-dependent protein catabolic process via the multivesicular body sorting pathway; C:ESCRT I complex
				Vigun07g063700.1	Modifier of rudimentary, Modr	no GO terms
				Vigun07g063800.1	DnaJ homologue, subfamily C, member 28, conserved domain	P:proteolysis; F:aspartic-type endopeptidase activity
				Vigun07g063900.1	Aspartic peptidase domain	F:protein binding
				Vigun07g064000.1	Tetratricopeptide-like helical domain	P:positive regulation of mRNA splicing, via spliceosome; F:nucleic acid binding; F:RNA binding; C:spliceosomal complex
				Vigun07g064100.1	RNA recognition motif domain	P:mRNA cis splicing, via spliceosome; F:protein binding; C:spliceosomal complex; C:cytoplasm
				Vigun07g064200.1	Cactin, C-terminal	F:peptidyl-prolyl cis-trans isomerase activity; C:chromatin; C:nucleolus
				Vigun07g064300.1	Peptidyl-prolyl cis-trans isomerase, FKBP-type	P:amino acid metabolic process; P:L-serine catabolic process; P:threonine catabolic process; P:isoleucine biosynthetic process; F:L-serine ammonia-lyase activity; F:threonine deaminase activity; F:pyridoxal phosphate binding
				Vigun07g064500.1	Threonine dehydratase, biosynthetic	P:protein glycosylation; F:glycosyltransferase activity
				Vigun07g064600.1	Exostosin-like	no GO terms
				Vigun07g064700.1	Late embryogenesis abundant protein LEA	P:transmembrane transport; F:transmembrane transporter activity
				Vigun07g064800.1	Major facilitator superfamily domain	P:protein phosphorylation; F:protein kinase activity; F:ATP binding
				Vigun07g064900.1	Protein kinase domain	P:cytoplasmic translation; F:mRNA binding; F:structural constituent of ribosome; C:cytosolic large ribosomal subunit
				Vigun07g065000.1	Ribosomal protein L24e-related	P:regulation of DNA-templated transcription; F:transcription cis-regulatory region binding; F:DNA-binding transcription factor activity, RNA polymerase II-specific; F:DNA binding; C:nucleus
				Vigun07g065100.1	Homeobox domain	F:protein binding
				Vigun07g065300.1	F-box domain	P:phosphoenolpyruvate-dependent sugar phosphotransferase system; P:phosphorylation; F:catalytic activity; F:protein binding; F:transferase activity, transferring phosphorus-containing groups
				Vigun07g065500.1	Pyruvate/Phosphoenolpyruvate kinase-like domain	P:amino acid biosynthetic process; P:lysine biosynthetic process via diaminopimelate; P:homoserine biosynthetic process; F:aspartate kinase activity; C:cytosol
				Vigun07g065600.1	Aspartate/glutamate/uridylate kinase	P:positive regulation of growth
				Vigun07g066000.1	Protein of unknown function DUF668	P:nucleotide-sugar metabolic process; F:dTDP-glucose 4,6-dehydratase activity
				Vigun07g065900.1	NAD(P)-binding domain	P:biosynthetic process
				Vigun07g066400.1	Nucleotide-diphospho-sugar transferases	P:cholesterol biosynthetic process; P:sterol biosynthetic process; P:brassinosteroid biosynthetic process; F:obsolete sterol delta7 reductase activity; F:oxidoreductase activity, acting on the CH-CH group of donors; F:oxidoreductase activity, acting on the CH-CH group of donors, NAD or NADP as acceptor; F:7-dehydrocholesterol reductase activity; C:membrane; C:obsolete integral component of endopl…
				Vigun07g066500.1	Ergosterol biosynthesis ERG4/ERG24	P:DNA repair; P:base-excision repair; P:mismatch repair; F:purine-specific mismatch base pair DNA N-glycosylase activity; F:DNA binding; F:catalytic activity; F:hydrolase activity, acting on glycosyl bonds; F:DNA N-glycosylase activity; F:oxidized purine DNA binding; F:8-oxo-7,8-dihydroguanine DNA N-glycosylase activity; F:adenine/guanine mispair binding; F:4 iron, 4 sulfur cluster binding
				Vigun07g066600.1	DNA glycosylase	no GO terms
				Vigun07g066800.1	Winged helix-turn-helix DNA-binding domain	P:ribosomal large subunit assembly; P:rRNA processing; F:rRNA binding; C:preribosome, large subunit precursor
				Vigun07g066900.1	Brix domain	P:cell population proliferation; F:growth factor activity; C:extracellular region
				Vigun07g067100.1	Phytosulfokine	P:fatty acid beta-oxidation, unsaturated, even number, reductase/isomerase pathway; F:2,4-dienoyl-CoA reductase (NADPH) activity; F:FMN binding; F:oxidoreductase activity
				Vigun07g067200.1	Peptidyl-prolyl cis-trans isomerase, FKBP-type	P:mitotic cell cycle; P:positive regulation of transcription by RNA polymerase II
				Vigun07g067300.1	Aldolase-type TIM barrel	P:defense response
				Vigun07g067700.1	SANT/Myb domain	P:regulation of DNA-templated transcription; F:DNA binding; F:DNA-binding transcription factor activity
				Vigun07g067900.1	Knottin, scorpion toxin-like	P:regulation of DNA-templated transcription; P:positive regulation of transcription by RNA polymerase II; F:DNA binding; F:protein binding; F:ATP binding; F:ATP-dependent activity, acting on DNA; F:histone binding; F:ATP-dependent chromatin remodeler activity; C:nucleus
				Vigun07g068100.1	AP2/ERF domain-containing protein	DNA binding (GO:0003677).Regulation of transcription, DNA-templated (GO:0006355),Nucleus (GO:0005634)
				Vigun07g068400.1	Glutamine-Leucine-Glutamine, QLQ	P:intracellular protein transport; P:exocytosis; P:vesicle fusion; P:vesicle-mediated transport; P:vesicle docking; F:SNARE binding; F:SNAP receptor activity; C:plasma membrane; C:endomembrane system; C:membrane; C:membrane; C:SNARE complex
				Vigun07g068500.1	Metallo-dependent phosphatase-like	no GO terms
				Vigun07g069300.1	Target SNARE coiled-coil homology domain	P:DNA modification
				Vigun07g069500.1	Zinc finger, RING/FYVE/PHD-type	P:protein N-linked glycosylation; P:oligosaccharide-lipid intermediate biosynthetic process; F:hexosyltransferase activity; F:dolichyl pyrophosphate Man9GlcNAc2 alpha-1,3-glucosyltransferase activity; C:endoplasmic reticulum membrane
				Vigun07g069600.1	S-adenosyl-L-methionine-dependent methyltransferase	P:protein phosphorylation; F:protein kinase activity; F:protein serine/threonine kinase activity; F:protein binding; F:ATP binding
				Vigun07g069700.1	Glycosyl transferase, ALG6/ALG8	P:proton motive force-driven ATP synthesis; F:proton transmembrane transporter activity; F:proton-transporting ATPase activity, rotational mechanism; C:proton-transporting ATP synthase complex, coupling factor F(o)
				Vigun07g070000.1	TNFR/NGFR cysteine-rich region	P:translation; F:structural constituent of ribosome; F:large ribosomal subunit rRNA binding; C:ribosome; C:large ribosomal subunit
				Vigun07g070100.1	F-type ATP synthase subunit B-like, membrane domain	no GO terms
				Vigun07g070300.1	Ribosomal protein L11, C-terminal	F:DNA binding; F:DNA-binding transcription factor activity
				Vigun07g070400.1	Senescence regulator S40	no GO terms
				Vigun07g070700.1	B3 DNA binding domain	P:cytokinin biosynthetic process; F:hydrolase activity; F:hydrolase activity, hydrolyzing N-glycosyl compounds; C:cytosol
				Vigun07g070800.1	Uncharacterised protein family UPF0274	P:regulation of DNA-templated transcription; F:DNA binding; F:DNA-binding transcription factor activity; C:cytosol
				Vigun07g070900.1	LOG family	P:carbohydrate metabolic process; P:xyloglucan metabolic process; P:cell wall biogenesis; P:glucan metabolic process; F:hydrolase activity, hydrolyzing O-glycosyl compounds; F:xyloglucan:xyloglucosyl transferase activity; C:cell wall; C:apoplast
				Vigun07g071000.1	Cyclic nucleotide-binding domain	F:protein binding
				Vigun07g071300.1	Xyloglucan endotransglucosylase/hydrolase	P:regulation of DNA-templated transcription; P:regulation of transcription by RNA polymerase II; F:RNA polymerase II cis-regulatory region sequence-specific DNA binding; F:DNA-binding transcription repressor activity, RNA polymerase II-specific; F:double-stranded DNA binding; C:nucleoplasm
				Vigun07g071600.1	Tetratricopeptide-like helical domain	P:S-adenosylmethionine biosynthetic process; F:methionine adenosyltransferase activity; F:ATP binding; C:cytosol
				Vigun07g071700.1	Mitochodrial transcription termination factor	P:copper ion transport; P:response to copper ion; F:copper ion binding; C:plasma membrane; C:periplasmic space
				Vigun07g071800.1	S-adenosylmethionine synthetase superfamily	P:regulation of transcription by RNA polymerase II; F:structural molecule activity; F:protein binding; F:protein heterodimerization activity; C:SAGA complex; C:SLIK (SAGA-like) complex
				Vigun07g072100.1	Immunoglobulin E-set	P:transmembrane transport; F:ATP binding; F:ABC-type oligopeptide transporter activity; F:ATP hydrolysis activity; F:ABC-type transporter activity; C:membrane
				Vigun07g072300.1	Bromodomain	F:protein binding; F:6-phosphogluconolactonase activity
				Vigun07g072700.1	AAA+ ATPase domain	F:metal ion binding
				Vigun07g072800.1	WD40/YVTN repeat-like-containing domain	P:generation of precursor metabolites and energy; P:obsolete nitrogen compound metabolic process; P:response to hydrogen peroxide; F:catalytic activity; F:peroxidase activity; F:nickel cation binding; F:oxidoreductase activity; F:obsolete carbon-monoxide dehydrogenase (acceptor) activity; F:hydroxylamine reductase activity; F:4 iron, 4 sulfur cluster binding
				Vigun07g073000.1	Heavy metal-associated domain, HMA	P:obsolete ubiquitin-dependent ERAD pathway; P:retrograde protein transport, ER to cytosol; P:mitotic spindle disassembly; P:obsolete ER-associated misfolded protein catabolic process; P:autophagosome maturation; F:ATP binding; F:hydrolase activity; F:ATP hydrolysis activity; F:polyubiquitin modification-dependent protein binding; C:nucleus; C:cytosol; C:VCP-NPL4-UFD1 AAA ATPase complex
				Vigun07g073200.1	Acylphosphatase-like domain	P:DNA replication; P:DNA replication initiation; P:regulation of DNA replication; F:DNA binding; F:DNA replication origin binding; F:ATP binding; F:ATP hydrolysis activity; F:sequence-specific DNA binding; C:plasma membrane
				Vigun07g073900.1	Prismane-like, alpha/beta-sandwich	no GO terms
				Vigun07g074300.1	CDC48 domain 2-like	F:DNA-binding transcription factor activity; F:sequence-specific DNA binding; C:nucleus
				Vigun07g074600.1	Chromosomal replication initiator, DnaA C-terminal	P:protein deubiquitination; P:obsolete ubiquitin-dependent ERAD pathway; P:endoplasmic reticulum unfolded protein response; F:cysteine-type deubiquitinase activity; C:nucleus; C:cytosol
				Vigun07g074700.1	Ubiquitin-related domain	F:kinase activity
				Vigun07g074900.1	Transcription factor, TCP	P:tricarboxylic acid cycle; P:isocitrate metabolic process; F:magnesium ion binding; F:isocitrate dehydrogenase (NAD+) activity; F:oxidoreductase activity, acting on the CH-OH group of donors, NAD or NADP as acceptor; F:NAD binding; C:mitochondrion
				Vigun07g075000.1	OTU domain	P:metal ion transport; F:manganese ion transmembrane transporter activity; F:cadmium ion transmembrane transporter activity; F:metal ion transmembrane transporter activity; C:membrane
				Vigun07g075600.1	Carbohydrate kinase PfkB	P:L-serine catabolic process; P:threonine catabolic process; P:isoleucine biosynthetic process; F:L-serine ammonia-lyase activity; F:threonine deaminase activity
				Vigun07g075700.1	Isocitrate dehydrogenase NAD-dependent	P:signal transduction; F:protein phosphatase regulator activity; C:protein phosphatase type 2A complex
				Vigun07g075900.1	NRAMP family	no GO terms
				Vigun07g076300.1	ACT domain	P:one-carbon metabolic process; F:carbonate dehydratase activity; F:zinc ion binding; F:hydro-lyase activity
				Vigun07g076600.1	Protein phosphatase 2A, regulatory B subunit, B56	F:protein binding
				Vigun07g076700.1	Pectin lyase fold/virulence factor	P:intracellular protein transport; P:vesicle-mediated transport; F:GTPase activity; F:GTP binding; C:cytoplasm; C:plasma membrane
				Vigun07g076800.1	Carbonic anhydrase, alpha-class	P:phosphatidylinositol metabolic process; P:phosphatidylinositol phosphate biosynthetic process; F:1-phosphatidylinositol-4-phosphate 5-kinase activity; F:phosphatidylinositol kinase activity; C:plasma membrane
				Vigun07g077100.1	Ankyrin repeat-containing domain	F:hydrolase activity
				Vigun07g077200.1	Small GTPase superfamily, ARF type	P:glutamine biosynthetic process; P:polyamine catabolic process; F:catalytic activity; F:glutamine synthetase activity
				Vigun07g077300.1	Phosphatidylinositol-4-phosphate 5-kinase, C-terminal	C:membrane
				Vigun07g077400.1	Amidohydrolase-related	no GO terms
				Vigun07g077800.1	Glutamine synthetase, catalytic domain	P:amino acid catabolic process; F:muconate cycloisomerase activity; F:chloromuconate cycloisomerase activity; F:manganese ion binding
				Vigun07g078100.1	Integral membrane protein TerC	P:phosphorelay signal transduction system; P:regulation of DNA-templated transcription; F:phosphorelay response regulator activity; F:transcription cis-regulatory region binding; F:DNA binding; C:cytosol; C:protein-DNA complex
				Vigun07g078200.1	Glutathione S-transferase, C-terminal-like	P:heterochromatin formation; F:DNA binding; F:structural constituent of chromatin; F:protein heterodimerization activity; C:chromatin; C:nucleosome
				Vigun07g078400.1	Enolase C-terminal domain-like	F:oxidoreductase activity
				Vigun07g078600.1	CheY-like superfamily	P:translation; F:structural constituent of ribosome; C:ribosome; C:small ribosomal subunit; C:cytosolic small ribosomal subunit
				Vigun07g079200.1	Histone-fold	F:lipase activity
				Vigun07g079300.1	Armadillo-like helical	F:protein binding
				Vigun07g079800.1	Ribosomal protein S23, eukaryotic/archaeal	no GO terms
				Vigun07g080100.1	Alpha/Beta hydrolase fold	no GO terms
				Vigun07g080300.1	IQ motif, EF-hand binding site	no GO terms
				Vigun07g080400.1	Phosphatidic acid phosphatase type 2/haloperoxidase	F:microtubule binding
				Vigun07g080500.1	Armadillo-like helical	P:fatty acid catabolic process; P:triglyceride biosynthetic process; P:cellular lipid metabolic process; F:phosphatidate phosphatase activity; C:nucleus
				Vigun07g080600.1	Haem peroxidase	P:defense response; C:extracellular region
				Vigun07g081500.1	Putative zinc- or iron-chelating domain containing protein	P:exocytosis; F:phosphatidylinositol-4,5-bisphosphate binding; C:exocyst
				Vigun07g081900.1	PPM-type phosphatase domain	no GO terms
				Vigun07g082300.1	GAR domain	P:phosphatidylinositol dephosphorylation; F:phosphatidylinositol-4,5-bisphosphate 5-phosphatase activity; F:phosphatase activity
				Vigun07g082400.1	Lipin/Ned1/Smp2 (LNS2)	C:membrane
				Vigun07g082700.1	Thaumatin	P:phosphate-containing compound metabolic process; F:magnesium ion binding; F:inorganic diphosphate phosphatase activity; C:cytoplasm; C:cytosol
				Vigun07g082900.1	Pectin lyase fold/virulence factor	P:arginine biosynthetic process; P:ornithine biosynthetic process; F:acetyl-CoA:L-glutamate N-acetyltransferase activity; F:glutamate N-acetyltransferase activity
				Vigun07g083000.1	Exocyst complex protein Exo70	P:intracellular protein transport; P:endoplasmic reticulum to Golgi vesicle-mediated transport; P:COPII-coated vesicle cargo loading; F:SNARE binding; F:zinc ion binding; C:COPII vesicle coat; C:endoplasmic reticulum exit site
				Vigun07g083400.1	Cardiolipin synthase N-terminal	P:COPI coating of Golgi vesicle; F:GTPase activator activity
				Vigun07g084400.1	Inositol polyphosphate-related phosphatase	C:chromosome, centromeric region
				Vigun07g084600.1	EamA domain	P:response to heat
				Vigun07g084800.1	Inorganic pyrophosphatase	P:protein folding; P:response to heat; P:response to salt stress; P:response to hydrogen peroxide; P:protein complex oligomerization; F:obsolete protein self-association; F:unfolded protein binding
				Vigun07g085200.1	Arginine biosynthesis protein ArgJ	F:hydrolase activity, acting on ester bonds
				Vigun07g085400.1	ADF-H/Gelsolin-like domain	P:DNA-templated transcription termination; F:nucleic acid binding; F:RNA binding; F:ATP binding; F:ATP-dependent activity, acting on RNA; F:ATP hydrolysis activity
				Vigun07g085700.1	NAD(P)-binding domain	C:membrane
				Vigun07g085800.1	Arf GTPase activating protein	P:photosynthesis; C:photosystem I; C:photosystem I reaction center
				Vigun07g086000.1	SANT associated	no GO terms
				Vigun07g086200.1	Alpha crystallin/Hsp20 domain	no GO terms
				Vigun07g086500.1	HSP20-like chaperone	F:N,N-dimethylaniline monooxygenase activity; F:flavin adenine dinucleotide binding; F:NADP binding
				Vigun07g087400.1	GDSL lipase/esterase	F:protein binding; F:GTPase binding
				Vigun07g087500.1	Nucleic acid-binding, OB-fold	P:fatty acid beta-oxidation; P:phenylacetate catabolic process; F:acetyl-CoA C-acyltransferase activity; F:acyltransferase activity; F:acyltransferase activity, transferring groups other than amino-acyl groups
				Vigun07g087600.1	Tetraspanin	F:zinc ion binding; F:oxidoreductase activity
				Vigun07g087900.1	Photosystem I PsaE, reaction centre subunit IV	P:mRNA 3'-end processing; P:obsolete pre-mRNA cleavage required for polyadenylation; F:mRNA binding; C:mRNA cleavage and polyadenylation specificity factor complex
				Vigun07g088100.1	Plant self-incompatibility S1	no GO terms
				Vigun07g088200.1	Glutathione S-transferase, C-terminal	P:photosynthesis; C:photosystem II; C:chloroplast thylakoid membrane; C:photosystem II oxygen evolving complex; C:membrane
				Vigun07g088400.1	Flavin monooxygenase FMO	P:tRNA 5'-leader removal; P:tRNA processing; C:ribonuclease MRP complex; C:nucleolar ribonuclease P complex
				Vigun07g088600.1	Dilute domain	P:ubiquitin-dependent protein catabolic process; P:protein ubiquitination; P:anaphase-promoting complex-dependent catabolic process; P:positive regulation of mitotic metaphase/anaphase transition; F:zinc ion binding; F:ubiquitin protein ligase activity; F:cullin family protein binding; C:nucleus; C:anaphase-promoting complex; C:cullin-RING ubiquitin ligase complex
				Vigun07g088800.1	Carbohydrate kinase PfkB	P:mRNA splicing, via spliceosome; P:maturation of 5S rRNA; P:mRNA cis splicing, via spliceosome; C:U4/U6 x U5 tri-snRNP complex
				Vigun07g089200.1	Thiolase-like	P:plasmodesmata-mediated intercellular transport; P:transport of virus in multicellular host; C:plasmodesma
				Vigun07g089300.1	GroES-like	F:protein binding
				Vigun07g089500.1	Cleavage stimulation factor subunit 2, hinge domain	P:translation; F:structural constituent of ribosome; F:large ribosomal subunit rRNA binding; C:ribosome; C:large ribosomal subunit; C:cytosolic large ribosomal subunit
				Vigun07g089800.1	NAD-dependent epimerase/dehydratase, N-terminal domain	P:intracellular protein transport; C:mitochondrial outer membrane
				Vigun07g089900.1	Exostosin-like	P:UDP-glucose metabolic process; P:cellulose biosynthetic process; F:hexosyltransferase activity; F:cellulose synthase activity; F:cellulose synthase (UDP-forming) activity; F:cyclic-di-GMP binding; C:plasma membrane; C:membrane
				Vigun07g090000.1	Photosystem II Psb28, class 1	P:tricarboxylic acid cycle; P:succinyl-CoA metabolic process; F:catalytic activity; F:succinate-CoA ligase (ADP-forming) activity; F:ATP binding; F:metal ion binding; C:cytosol; C:succinate-CoA ligase complex
				Vigun07g090400.1	POPLD	no GO terms
				Vigun07g091000.1	Anaphase-promoting complex subunit 11	P:membrane organization; P:endoplasmic reticulum tubular network organization; C:endoplasmic reticulum; C:membrane
				Vigun07g091100.1	SNU66/SART1 family	no GO terms
				Vigun07g092000.1	Gnk2-homologous domain	P:lipid metabolic process
				Vigun07g092100.1	SET domain	no GO terms
				Vigun07g092300.1	Ribosomal protein L14b/L23e	P:DNA replication checkpoint signaling; P:mitotic cell cycle; P:regulation of DNA-templated DNA replication initiation; P:DNA replication preinitiation complex assembly; F:DNA binding; F:DNA polymerase binding; C:nucleus
				Vigun07g092500.1	Mitochondrial outer membrane translocase complex, subunit Tom22, plant	no GO terms
				Vigun07g092900.1	Cellulose synthase	C:histone acetyltransferase complex; C:NuA4 histone acetyltransferase complex
				Vigun07g093400.1	Succinyl-CoA synthetase, beta subunit	P:SRP-dependent cotranslational protein targeting to membrane; F:GTPase activity; F:GTP binding; F:7S RNA binding; F:ATP hydrolysis activity; C:signal recognition particle
				Vigun07g093500.1	Carotenoid oxygenase	no GO terms
				Vigun07g093600.1	CRIB domain	P:protein polyubiquitination; P:ubiquitin-dependent protein catabolic process; P:protein ubiquitination; P:obsolete ubiquitin-dependent ERAD pathway; P:ERAD pathway; F:ubiquitin-protein transferase activity; F:ubiquitin-ubiquitin ligase activity; C:ubiquitin ligase complex; C:nucleus; C:cytoplasm
				Vigun07g093700.1	Leucine-rich repeat, typical subtype	no GO terms
				Vigun07g093800.1	Rab-GTPase-TBC domain	no GO terms
				Vigun07g094200.1	Cytochrome b6/f complex subunit VI	P:protein N-linked glycosylation; C:oligosaccharyltransferase complex; C:membrane
				Vigun07g094700.1	Adaptin ear-binding coat-associated protein 1 NECAP-1	no GO terms
				Vigun07g094800.1	Translation protein SH3-like domain	no GO terms
				Vigun07g094900.1	K homology domain, prokaryotic type	no GO terms
				Vigun07g096300.1	B3 DNA binding domain	P:water transport; P:transmembrane transport; F:water channel activity; F:channel activity; C:membrane
				Vigun07g096700.1	Transcription factor MYC/MYB N-terminal	P:regulation of DNA-templated transcription; F:DNA-binding transcription factor activity; F:sequence-specific DNA binding
				Vigun07g096900.1	Per33/Pom33 family	C:Golgi apparatus
				Vigun07g103700.1	WRKY domain	DNA binding (GO:0003677),Regulation of transcription, DNA-templated (GO:0006355),Nucleus (GO:0005634):
	qHSW-8-1	2_13424	2_08223	Vigun08g206500.1	Protein kinase domain	protein kinase activity (GO:0004672),ATP binding (GO:0005524)
				Vigun08g206700.1	Frigida-like
				Vigun08g206800.1	WRKY domain	DNA-binding transcription factor activity (GO:0003700),sequence-specific DNA binding (GO:0043565)
				Vigun08g207200.1	Mitochodrial transcription termination factor	double-stranded DNA binding (GO:0003690)
				Vigun08g207500.1	Heavy metal-associated domain, HMA	metal ion binding (GO:0046872)
				Vigun08g207600.1	FAD-binding, type 2	FAD binding (GO:0071949)
				Vigun08g207800.1	Leucine-rich repeat, typical subtype
				Vigun08g208000.1	AAA+ ATPase domain	ATP hydrolysis activity (GO:0016887)
				Vigun08g208300.1	ABC transporter-like	ATP binding (GO:0005524),ATP hydrolysis activity (GO:0016887)
				Vigun08g208600.1	Cytochrome P450	monooxygenase activity (GO:0004497),iron ion binding (GO:0005506),oxidoreductase activity, acting on paired donors, with incorporation or reduction of molecular oxygen (GO:0016705),heme binding (GO:0020037
				Vigun08g208700.1	Tetratricopeptide-like helical domain	protein binding (GO:0005515)
				Vigun08g208800.1	Nucleophile aminohydrolases, N-terminal
				Vigun08g208900.1	Serine O-acetyltransferase	serine O-acetyltransferase activity (GO:0009001)
				Vigun08g209000.1	Pectin lyase fold/virulence factor
				Vigun08g209400.1	Winged helix-turn-helix DNA-binding domain
	qHSW-10-1	2_33719	2_20455	Vigun08g026800.1	P-loop containing nucleoside triphosphate hydrolase
				Vigun08g027100.1	Cathepsin propeptide inhibitor domain (I29)
				Vigun08g027200.1	PQ-loop repeat
				Vigun08g027600.1	Cyclin, C-terminal domain
				Vigun08g027700.1	Nucleophile aminohydrolases, N-terminal
				Vigun08g027900.1	SANT/Myb domain
				Vigun08g028200.1	WPP domain
				Vigun08g028400.1	Cyclin, C-terminal domain
				Vigun08g028600.1	Gibberellin regulated protein
				Vigun08g028800.1	t-SNARE	vesicle-mediated transport (GO:0016192)
				Vigun08g029000.1	Acyl-CoA-binding protein, ACBP	fatty-acyl-CoA binding (GO:0000062)
				Vigun08g029100.1	Transcription initiation factor TFIID component TAF4	DNA-templated transcription initiation (GO:0006352)
				Vigun08g029600.1	Cytochrome P450	monooxygenase activity (GO:0004497),iron ion binding (GO:0005506),oxidoreductase activity, acting on paired donors, with incorporation or reduction of molecular oxygen (GO:0016705),heme binding (GO:0020037)
				Vigun08g029700.1	Myc-type, basic helix-loop-helix (bHLH) domain	protein dimerization activity (GO:0046983)
				Vigun08g029800.1	Spen paralogue and orthologue SPOC, C-terminal
